# Supplementary material for: Virome and Blood Meal-Associated Host Responses in Ixodes persulcatus Naturally Fed on Patients
Source: Front Microbiol. 2022 Feb 17;12:728996. doi: 10.3389/fmicb.2021.728996 (PMC8891964; doi:10.3389/fmicb.2021.728996)
Supplement: Supplementary file 2 [file Table_2.XLSX]

## Sheet: Sheet1
Table S1. RNAseq analysis of pools of Ixodes persulcatus ticks removed from human patients at Mudanjiang Forestry Central Hospital in Heilongjiang Province, China. Identification of reads corresponding to host cox1 gene sequences in nine libraries derived from pools of ten flat (TG1, TG2, TG13), partially-fed (TG3, TG4, TG14) and fully-fed (TG5, TG6 and TG16) ticks.
Library	Reads_Name	Blastn	Identity	Length	E-value
TG1	ST-E00205:304:HF5WTALXX:7:1101:18588:23038	KY452706.1_Ovis_aries_isolate_MZ10_cytochrome_c_oxidase_subunit_I_(COX1)_gene_complete_cds_mitochondrial	100	150	1.76e-78
TG1	ST-E00205:304:HF5WTALXX:7:1102:8146:64193	KY452706.1_Ovis_aries_isolate_MZ10_cytochrome_c_oxidase_subunit_I_(COX1)_gene_complete_cds_mitochondrial	98.667	150	3.81e-75
TG1	ST-E00205:304:HF5WTALXX:7:1122:20730:67041	COX1_KM101995_Homo_sapiens	99.057	106	2.36e-52
TG1	ST-E00205:304:HF5WTALXX:7:1204:6542:32935	KY452706.1_Ovis_aries_isolate_MZ10_cytochrome_c_oxidase_subunit_I_(COX1)_gene_complete_cds_mitochondrial	100	150	1.76e-78
TG1	ST-E00205:304:HF5WTALXX:7:1207:17929:5968	COX1_KM101995_Homo_sapiens	100	150	1.76e-78
TG1	ST-E00205:304:HF5WTALXX:7:1209:26829:51623	KY452706.1_Ovis_aries_isolate_MZ10_cytochrome_c_oxidase_subunit_I_(COX1)_gene_complete_cds_mitochondrial	100	150	1.76e-78
TG1	ST-E00205:304:HF5WTALXX:7:1214:21207:4192	KY452706.1_Ovis_aries_isolate_MZ10_cytochrome_c_oxidase_subunit_I_(COX1)_gene_complete_cds_mitochondrial	100	53	1.47e-24
TG1	ST-E00205:304:HF5WTALXX:7:1223:9668:10222	KY452706.1_Ovis_aries_isolate_MZ10_cytochrome_c_oxidase_subunit_I_(COX1)_gene_complete_cds_mitochondrial	100	150	1.76e-78
TG1	ST-E00205:304:HF5WTALXX:7:2107:21420:15250	COX1_KM101995_Homo_sapiens	100	142	4.93e-74
TG1	ST-E00205:304:HF5WTALXX:7:2110:25428:32883	KY452706.1_Ovis_aries_isolate_MZ10_cytochrome_c_oxidase_subunit_I_(COX1)_gene_complete_cds_mitochondrial	100	150	1.76e-78
TG1	ST-E00205:304:HF5WTALXX:7:2112:7781:24673	KY452706.1_Ovis_aries_isolate_MZ10_cytochrome_c_oxidase_subunit_I_(COX1)_gene_complete_cds_mitochondrial	99.333	150	8.19e-77
TG1	ST-E00205:304:HF5WTALXX:7:2120:4076:38790	KY452706.1_Ovis_aries_isolate_MZ10_cytochrome_c_oxidase_subunit_I_(COX1)_gene_complete_cds_mitochondrial	100	150	1.76e-78
TG1	ST-E00205:304:HF5WTALXX:7:2124:10186:63788	JN601073.1:5336-6880_Sus_scrofa_isolate_3_breed_Turopolje_mitochondrion_complete_genome	98.667	150	3.81e-75
TG1	ST-E00205:304:HF5WTALXX:7:2124:18862:66513	COX1_KM101995_Homo_sapiens	100	55	1.14e-25
TG1	ST-E00205:304:HF5WTALXX:7:2201:5436:11084	KY452706.1_Ovis_aries_isolate_MZ10_cytochrome_c_oxidase_subunit_I_(COX1)_gene_complete_cds_mitochondrial	100	97	5.11e-49
TG1	ST-E00205:304:HF5WTALXX:7:2204:26707:12982	JN601073.1:5336-6880_Sus_scrofa_isolate_3_breed_Turopolje_mitochondrion_complete_genome	100	150	1.76e-78
TG1	ST-E00205:304:HF5WTALXX:7:2209:12357:72543	KY452706.1_Ovis_aries_isolate_MZ10_cytochrome_c_oxidase_subunit_I_(COX1)_gene_complete_cds_mitochondrial	99.333	150	8.19e-77
TG1	ST-E00205:304:HF5WTALXX:7:2214:1550:16023	JN601073.1:5336-6880_Sus_scrofa_isolate_3_breed_Turopolje_mitochondrion_complete_genome	100	89	1.43e-44
TG1	ST-E00205:304:HF5WTALXX:7:1101:18588:23038	KY452706.1_Ovis_aries_isolate_MZ10_cytochrome_c_oxidase_subunit_I_(COX1)_gene_complete_cds_mitochondrial	99.333	150	8.19e-77
TG1	ST-E00205:304:HF5WTALXX:7:1122:20730:67041	COX1_KM101995_Homo_sapiens	98.98	98	6.6e-48
TG1	ST-E00205:304:HF5WTALXX:7:1204:6542:32935	KY452706.1_Ovis_aries_isolate_MZ10_cytochrome_c_oxidase_subunit_I_(COX1)_gene_complete_cds_mitochondrial	96.622	148	4.96e-69
TG1	ST-E00205:304:HF5WTALXX:7:1207:17929:5968	COX1_KM101995_Homo_sapiens	99.333	150	8.19e-77
TG1	ST-E00205:304:HF5WTALXX:7:1209:26829:51623	KY452706.1_Ovis_aries_isolate_MZ10_cytochrome_c_oxidase_subunit_I_(COX1)_gene_complete_cds_mitochondrial	100	150	1.76e-78
TG1	ST-E00205:304:HF5WTALXX:7:1214:21207:4192	KY452706.1_Ovis_aries_isolate_MZ10_cytochrome_c_oxidase_subunit_I_(COX1)_gene_complete_cds_mitochondrial	100	150	1.76e-78
TG1	ST-E00205:304:HF5WTALXX:7:1223:9668:10222	KY452706.1_Ovis_aries_isolate_MZ10_cytochrome_c_oxidase_subunit_I_(COX1)_gene_complete_cds_mitochondrial	100	124	5e-64
TG1	ST-E00205:304:HF5WTALXX:7:2107:21420:15250	COX1_KM101995_Homo_sapiens	100	143	1.37e-74
TG1	ST-E00205:304:HF5WTALXX:7:2110:25428:32883	KY452706.1_Ovis_aries_isolate_MZ10_cytochrome_c_oxidase_subunit_I_(COX1)_gene_complete_cds_mitochondrial	100	150	1.76e-78
TG1	ST-E00205:304:HF5WTALXX:7:2120:4076:38790	KY452706.1_Ovis_aries_isolate_MZ10_cytochrome_c_oxidase_subunit_I_(COX1)_gene_complete_cds_mitochondrial	100	150	1.76e-78
TG1	ST-E00205:304:HF5WTALXX:7:2124:10186:63788	JN601073.1:5336-6880_Sus_scrofa_isolate_3_breed_Turopolje_mitochondrion_complete_genome	99.333	150	8.19e-77
TG1	ST-E00205:304:HF5WTALXX:7:2204:26707:12982	JN601073.1:5336-6880_Sus_scrofa_isolate_3_breed_Turopolje_mitochondrion_complete_genome	100	150	1.76e-78
TG1	ST-E00205:304:HF5WTALXX:7:2209:12357:72543	KY452706.1_Ovis_aries_isolate_MZ10_cytochrome_c_oxidase_subunit_I_(COX1)_gene_complete_cds_mitochondrial	99.333	150	8.19e-77
TG1	ST-E00205:304:HF5WTALXX:7:2214:1550:16023	JN601073.1:5336-6880_Sus_scrofa_isolate_3_breed_Turopolje_mitochondrion_complete_genome	100	143	1.37e-74
TG2	ST-E00205:304:HF5WTALXX:8:1103:11018:70891	KY452706.1_Ovis_aries_isolate_MZ10_cytochrome_c_oxidase_subunit_I_(COX1)_gene_complete_cds_mitochondrial	100	150	1.76e-78
TG2	ST-E00205:304:HF5WTALXX:8:1104:9607:27029	COX1_KM101995_Homo_sapiens	100	150	1.76e-78
TG2	ST-E00205:304:HF5WTALXX:8:1108:18933:27363	COX1_KM101995_Homo_sapiens	100	79	5.18e-39
TG2	ST-E00205:304:HF5WTALXX:8:1112:9384:41831	COX1_KM101995_Homo_sapiens	100	150	1.76e-78
TG2	ST-E00205:304:HF5WTALXX:8:1112:12154:72543	COX1_KM101995_Homo_sapiens	100	150	1.76e-78
TG2	ST-E00205:304:HF5WTALXX:8:1114:2006:60554	COX1_KM101995_Homo_sapiens	99.333	150	8.19e-77
TG2	ST-E00205:304:HF5WTALXX:8:1116:4543:4720	COX1_KM101995_Homo_sapiens	100	150	1.76e-78
TG2	ST-E00205:304:HF5WTALXX:8:1116:30655:11980	COX1_KM101995_Homo_sapiens	99.333	150	8.19e-77
TG2	ST-E00205:304:HF5WTALXX:8:1116:4239:31054	KY452706.1_Ovis_aries_isolate_MZ10_cytochrome_c_oxidase_subunit_I_(COX1)_gene_complete_cds_mitochondrial	100	150	1.76e-78
TG2	ST-E00205:304:HF5WTALXX:8:1117:23987:34852	KY452706.1_Ovis_aries_isolate_MZ10_cytochrome_c_oxidase_subunit_I_(COX1)_gene_complete_cds_mitochondrial	100	150	1.76e-78
TG2	ST-E00205:304:HF5WTALXX:8:1121:7720:24532	COX1_KM101995_Homo_sapiens	100	150	1.76e-78
TG2	ST-E00205:304:HF5WTALXX:8:1122:14265:10415	KY452706.1_Ovis_aries_isolate_MZ10_cytochrome_c_oxidase_subunit_I_(COX1)_gene_complete_cds_mitochondrial	100	150	1.76e-78
TG2	ST-E00205:304:HF5WTALXX:8:1203:21816:56932	KY452706.1_Ovis_aries_isolate_MZ10_cytochrome_c_oxidase_subunit_I_(COX1)_gene_complete_cds_mitochondrial	100	121	2.33e-62
TG2	ST-E00205:304:HF5WTALXX:8:1208:2199:66513	COX1_KM101995_Homo_sapiens	100	150	1.76e-78
TG2	ST-E00205:304:HF5WTALXX:8:1208:7994:66777	KY452706.1_Ovis_aries_isolate_MZ10_cytochrome_c_oxidase_subunit_I_(COX1)_gene_complete_cds_mitochondrial	100	150	1.76e-78
TG2	ST-E00205:304:HF5WTALXX:8:1213:5944:59956	KY452706.1_Ovis_aries_isolate_MZ10_cytochrome_c_oxidase_subunit_I_(COX1)_gene_complete_cds_mitochondrial	100	150	1.76e-78
TG2	ST-E00205:304:HF5WTALXX:8:1220:29731:63015	KY452706.1_Ovis_aries_isolate_MZ10_cytochrome_c_oxidase_subunit_I_(COX1)_gene_complete_cds_mitochondrial	100	150	1.76e-78
TG2	ST-E00205:304:HF5WTALXX:8:1221:3813:19452	KY452706.1_Ovis_aries_isolate_MZ10_cytochrome_c_oxidase_subunit_I_(COX1)_gene_complete_cds_mitochondrial	99.333	150	8.19e-77
TG2	ST-E00205:304:HF5WTALXX:8:1223:21714:32707	COX1_KM101995_Homo_sapiens	100	150	1.76e-78
TG2	ST-E00205:304:HF5WTALXX:8:2104:20385:28540	KY452706.1_Ovis_aries_isolate_MZ10_cytochrome_c_oxidase_subunit_I_(COX1)_gene_complete_cds_mitochondrial	99.333	150	8.19e-77
TG2	ST-E00205:304:HF5WTALXX:8:2105:8694:15672	KY452706.1_Ovis_aries_isolate_MZ10_cytochrome_c_oxidase_subunit_I_(COX1)_gene_complete_cds_mitochondrial	100	150	1.76e-78
TG2	ST-E00205:304:HF5WTALXX:8:2109:10693:26624	KY452706.1_Ovis_aries_isolate_MZ10_cytochrome_c_oxidase_subunit_I_(COX1)_gene_complete_cds_mitochondrial	100	150	1.76e-78
TG2	ST-E00205:304:HF5WTALXX:8:2111:20892:28083	KY452706.1_Ovis_aries_isolate_MZ10_cytochrome_c_oxidase_subunit_I_(COX1)_gene_complete_cds_mitochondrial	99.333	150	8.19e-77
TG2	ST-E00205:304:HF5WTALXX:8:2119:5142:26114	JN601073.1:5336-6880_Sus_scrofa_isolate_3_breed_Turopolje_mitochondrion_complete_genome	100	126	3.86e-65
TG2	ST-E00205:304:HF5WTALXX:8:2119:2666:43273	KY452706.1_Ovis_aries_isolate_MZ10_cytochrome_c_oxidase_subunit_I_(COX1)_gene_complete_cds_mitochondrial	100	150	1.76e-78
TG2	ST-E00205:304:HF5WTALXX:8:2122:22171:7093	COX1_KM101995_Homo_sapiens	100	150	1.76e-78
TG2	ST-E00205:304:HF5WTALXX:8:2122:17492:43185	KY452706.1_Ovis_aries_isolate_MZ10_cytochrome_c_oxidase_subunit_I_(COX1)_gene_complete_cds_mitochondrial	100	150	1.76e-78
TG2	ST-E00205:304:HF5WTALXX:8:2201:23236:36926	COX1_KM101995_Homo_sapiens	100	150	1.76e-78
TG2	ST-E00205:304:HF5WTALXX:8:2202:23926:16498	COX1_KM101995_Homo_sapiens	100	146	2.94e-76
TG2	ST-E00205:304:HF5WTALXX:8:2203:15869:28523	KY452706.1_Ovis_aries_isolate_MZ10_cytochrome_c_oxidase_subunit_I_(COX1)_gene_complete_cds_mitochondrial	100	150	1.76e-78
TG2	ST-E00205:304:HF5WTALXX:8:1103:11018:70891	KY452706.1_Ovis_aries_isolate_MZ10_cytochrome_c_oxidase_subunit_I_(COX1)_gene_complete_cds_mitochondrial	100	150	1.76e-78
TG2	ST-E00205:304:HF5WTALXX:8:1104:9607:27029	COX1_KM101995_Homo_sapiens	100	150	1.76e-78
TG2	ST-E00205:304:HF5WTALXX:8:1108:18933:27363	COX1_KM101995_Homo_sapiens	100	79	5.18e-39
TG2	ST-E00205:304:HF5WTALXX:8:1108:27326:39967	COX1_KM101995_Homo_sapiens	100	150	1.76e-78
TG2	ST-E00205:304:HF5WTALXX:8:1112:9384:41831	COX1_KM101995_Homo_sapiens	100	150	1.76e-78
TG2	ST-E00205:304:HF5WTALXX:8:1112:12154:72543	COX1_KM101995_Homo_sapiens	100	150	1.76e-78
TG2	ST-E00205:304:HF5WTALXX:8:1114:2006:60554	COX1_KM101995_Homo_sapiens	100	138	8.25e-72
TG2	ST-E00205:304:HF5WTALXX:8:1116:4543:4720	COX1_KM101995_Homo_sapiens	100	150	1.76e-78
TG2	ST-E00205:304:HF5WTALXX:8:1116:30655:11980	COX1_KM101995_Homo_sapiens	100	150	1.76e-78
TG2	ST-E00205:304:HF5WTALXX:8:1116:4239:31054	KY452706.1_Ovis_aries_isolate_MZ10_cytochrome_c_oxidase_subunit_I_(COX1)_gene_complete_cds_mitochondrial	100	80	1.44e-39
TG2	ST-E00205:304:HF5WTALXX:8:1117:23987:34852	KY452706.1_Ovis_aries_isolate_MZ10_cytochrome_c_oxidase_subunit_I_(COX1)_gene_complete_cds_mitochondrial	100	150	1.76e-78
TG2	ST-E00205:304:HF5WTALXX:8:1121:7720:24532	COX1_KM101995_Homo_sapiens	99.333	150	8.19e-77
TG2	ST-E00205:304:HF5WTALXX:8:1122:14265:10415	KY452706.1_Ovis_aries_isolate_MZ10_cytochrome_c_oxidase_subunit_I_(COX1)_gene_complete_cds_mitochondrial	100	150	1.76e-78
TG2	ST-E00205:304:HF5WTALXX:8:1208:14955:61468	KY452706.1_Ovis_aries_isolate_MZ10_cytochrome_c_oxidase_subunit_I_(COX1)_gene_complete_cds_mitochondrial	100	134	1.38e-69
TG2	ST-E00205:304:HF5WTALXX:8:1208:2199:66513	COX1_KM101995_Homo_sapiens	98.667	150	3.81e-75
TG2	ST-E00205:304:HF5WTALXX:8:1208:7994:66777	KY452706.1_Ovis_aries_isolate_MZ10_cytochrome_c_oxidase_subunit_I_(COX1)_gene_complete_cds_mitochondrial	100	150	1.76e-78
TG2	ST-E00205:304:HF5WTALXX:8:1213:5944:59956	KY452706.1_Ovis_aries_isolate_MZ10_cytochrome_c_oxidase_subunit_I_(COX1)_gene_complete_cds_mitochondrial	100	150	1.76e-78
TG2	ST-E00205:304:HF5WTALXX:8:1220:29731:63015	KY452706.1_Ovis_aries_isolate_MZ10_cytochrome_c_oxidase_subunit_I_(COX1)_gene_complete_cds_mitochondrial	100	150	1.76e-78
TG2	ST-E00205:304:HF5WTALXX:8:1221:3813:19452	KY452706.1_Ovis_aries_isolate_MZ10_cytochrome_c_oxidase_subunit_I_(COX1)_gene_complete_cds_mitochondrial	100	150	1.76e-78
TG2	ST-E00205:304:HF5WTALXX:8:1223:21714:32707	COX1_KM101995_Homo_sapiens	100	150	1.76e-78
TG2	ST-E00205:304:HF5WTALXX:8:2104:20385:28540	KY452706.1_Ovis_aries_isolate_MZ10_cytochrome_c_oxidase_subunit_I_(COX1)_gene_complete_cds_mitochondrial	99.333	150	8.19e-77
TG2	ST-E00205:304:HF5WTALXX:8:2105:8694:15672	KY452706.1_Ovis_aries_isolate_MZ10_cytochrome_c_oxidase_subunit_I_(COX1)_gene_complete_cds_mitochondrial	100	150	1.76e-78
TG2	ST-E00205:304:HF5WTALXX:8:2109:10693:26624	KY452706.1_Ovis_aries_isolate_MZ10_cytochrome_c_oxidase_subunit_I_(COX1)_gene_complete_cds_mitochondrial	100	150	1.76e-78
TG2	ST-E00205:304:HF5WTALXX:8:2111:20892:28083	KY452706.1_Ovis_aries_isolate_MZ10_cytochrome_c_oxidase_subunit_I_(COX1)_gene_complete_cds_mitochondrial	99.333	150	8.19e-77
TG2	ST-E00205:304:HF5WTALXX:8:2117:7588:44767	COX1_KM101995_Homo_sapiens	100	150	1.76e-78
TG2	ST-E00205:304:HF5WTALXX:8:2119:5142:26114	JN601073.1:5336-6880_Sus_scrofa_isolate_3_breed_Turopolje_mitochondrion_complete_genome	100	93	8.54e-47
TG2	ST-E00205:304:HF5WTALXX:8:2119:2666:43273	KY452706.1_Ovis_aries_isolate_MZ10_cytochrome_c_oxidase_subunit_I_(COX1)_gene_complete_cds_mitochondrial	96	150	1.78e-68
TG2	ST-E00205:304:HF5WTALXX:8:2122:22171:7093	COX1_KM101995_Homo_sapiens	100	131	6.42e-68
TG2	ST-E00205:304:HF5WTALXX:8:2201:23236:36926	COX1_KM101995_Homo_sapiens	99.324	148	1.06e-75
TG2	ST-E00205:304:HF5WTALXX:8:2202:23926:16498	COX1_KM101995_Homo_sapiens	100	150	1.76e-78
TG2	ST-E00205:304:HF5WTALXX:8:2203:15869:28523	KY452706.1_Ovis_aries_isolate_MZ10_cytochrome_c_oxidase_subunit_I_(COX1)_gene_complete_cds_mitochondrial	99.333	150	8.19e-77
TG13	ST-E00205:304:HF5WTALXX:6:1103:13991:59552	COX1_KM101995_Homo_sapiens	100	150	1.76e-78
TG13	ST-E00205:304:HF5WTALXX:6:1105:15595:23864	COX1_KM101995_Homo_sapiens	100	150	1.76e-78
TG13	ST-E00205:304:HF5WTALXX:6:1107:10216:35537	COX1_KM101995_Homo_sapiens	100	150	1.76e-78
TG13	ST-E00205:304:HF5WTALXX:6:1108:10653:28945	COX1_KM101995_Homo_sapiens	100	150	1.76e-78
TG13	ST-E00205:304:HF5WTALXX:6:1108:15605:35309	COX1_KM101995_Homo_sapiens	100	150	1.76e-78
TG13	ST-E00205:304:HF5WTALXX:6:1109:16153:33621	COX1_KM101995_Homo_sapiens	100	150	1.76e-78
TG13	ST-E00205:304:HF5WTALXX:6:1109:22221:36926	COX1_KM101995_Homo_sapiens	99.333	150	8.19e-77
TG13	ST-E00205:304:HF5WTALXX:6:1110:13047:1450	COX1_KM101995_Homo_sapiens	100	149	6.33e-78
TG13	ST-E00205:304:HF5WTALXX:6:1112:26037:40618	COX1_KM101995_Homo_sapiens	99.333	150	8.19e-77
TG13	ST-E00205:304:HF5WTALXX:6:1114:11647:36996	COX1_KM101995_Homo_sapiens	99.333	150	8.19e-77
TG13	ST-E00205:304:HF5WTALXX:6:1114:17229:55385	KY452706.1_Ovis_aries_isolate_MZ10_cytochrome_c_oxidase_subunit_I_(COX1)_gene_complete_cds_mitochondrial	99.333	150	8.19e-77
TG13	ST-E00205:304:HF5WTALXX:6:1115:10673:14424	COX1_KM101995_Homo_sapiens	100	150	1.76e-78
TG13	ST-E00205:304:HF5WTALXX:6:1115:11485:39915	COX1_KM101995_Homo_sapiens	100	150	1.76e-78
TG13	ST-E00205:304:HF5WTALXX:6:1116:7791:40688	KY452706.1_Ovis_aries_isolate_MZ10_cytochrome_c_oxidase_subunit_I_(COX1)_gene_complete_cds_mitochondrial	100	147	8.19e-77
TG13	ST-E00205:304:HF5WTALXX:6:1117:26149:3647	KY452706.1_Ovis_aries_isolate_MZ10_cytochrome_c_oxidase_subunit_I_(COX1)_gene_complete_cds_mitochondrial	99.333	150	8.19e-77
TG13	ST-E00205:304:HF5WTALXX:6:1118:2777:20612	COX1_KM101995_Homo_sapiens	100	150	1.76e-78
TG13	ST-E00205:304:HF5WTALXX:6:1118:29082:26343	KY452706.1_Ovis_aries_isolate_MZ10_cytochrome_c_oxidase_subunit_I_(COX1)_gene_complete_cds_mitochondrial	99.333	150	8.19e-77
TG13	ST-E00205:304:HF5WTALXX:6:1120:18000:21667	KY452706.1_Ovis_aries_isolate_MZ10_cytochrome_c_oxidase_subunit_I_(COX1)_gene_complete_cds_mitochondrial	100	150	1.76e-78
TG13	ST-E00205:304:HF5WTALXX:6:1123:28138:6214	COX1_KM101995_Homo_sapiens	100	150	1.76e-78
TG13	ST-E00205:304:HF5WTALXX:6:1123:9719:61468	COX1_KM101995_Homo_sapiens	100	150	1.76e-78
TG13	ST-E00205:304:HF5WTALXX:6:1123:5030:71313	COX1_KM101995_Homo_sapiens	98.667	150	3.81e-75
TG13	ST-E00205:304:HF5WTALXX:6:1124:15361:44907	COX1_KM101995_Homo_sapiens	100	150	1.76e-78
TG13	ST-E00205:304:HF5WTALXX:6:1124:15209:45066	COX1_KM101995_Homo_sapiens	100	150	1.76e-78
TG13	ST-E00205:304:HF5WTALXX:6:1124:2067:45576	COX1_KM101995_Homo_sapiens	98.667	150	3.81e-75
TG13	ST-E00205:304:HF5WTALXX:6:1124:15179:47158	COX1_KM101995_Homo_sapiens	100	150	1.76e-78
TG13	ST-E00205:304:HF5WTALXX:6:1201:1702:33867	COX1_KM101995_Homo_sapiens	100	150	1.76e-78
TG13	ST-E00205:304:HF5WTALXX:6:1202:23754:19504	KY452706.1_Ovis_aries_isolate_MZ10_cytochrome_c_oxidase_subunit_I_(COX1)_gene_complete_cds_mitochondrial	100	150	1.76e-78
TG13	ST-E00205:304:HF5WTALXX:6:1204:15514:12543	KY452706.1_Ovis_aries_isolate_MZ10_cytochrome_c_oxidase_subunit_I_(COX1)_gene_complete_cds_mitochondrial	100	127	1.07e-65
TG13	ST-E00205:304:HF5WTALXX:6:1204:4046:26325	COX1_KM101995_Homo_sapiens	99.333	150	8.19e-77
TG13	ST-E00205:304:HF5WTALXX:6:1206:30279:37032	COX1_KM101995_Homo_sapiens	100	150	1.76e-78
TG13	ST-E00205:304:HF5WTALXX:6:1209:27164:60466	COX1_KM101995_Homo_sapiens	100	150	1.76e-78
TG13	ST-E00205:304:HF5WTALXX:6:1210:21816:51623	COX1_KM101995_Homo_sapiens	97.333	150	8.25e-72
TG13	ST-E00205:304:HF5WTALXX:6:1210:18944:61943	COX1_KM101995_Homo_sapiens	100	150	1.76e-78
TG13	ST-E00205:304:HF5WTALXX:6:1214:27630:13176	KY452706.1_Ovis_aries_isolate_MZ10_cytochrome_c_oxidase_subunit_I_(COX1)_gene_complete_cds_mitochondrial	100	137	2.97e-71
TG13	ST-E00205:304:HF5WTALXX:6:1215:12784:18291	COX1_KM101995_Homo_sapiens	100	150	1.76e-78
TG13	ST-E00205:304:HF5WTALXX:6:1216:2869:49426	COX1_KM101995_Homo_sapiens	100	150	1.76e-78
TG13	ST-E00205:304:HF5WTALXX:6:1218:16275:10556	JN601073.1:5336-6880_Sus_scrofa_isolate_3_breed_Turopolje_mitochondrion_complete_genome	99.329	149	2.94e-76
TG13	ST-E00205:304:HF5WTALXX:6:1221:18538:27591	COX1_KM101995_Homo_sapiens	100	150	1.76e-78
TG13	ST-E00205:304:HF5WTALXX:6:2103:11211:70029	COX1_KM101995_Homo_sapiens	100	150	1.76e-78
TG13	ST-E00205:304:HF5WTALXX:6:2105:24251:17377	COX1_KM101995_Homo_sapiens	100	150	1.76e-78
TG13	ST-E00205:304:HF5WTALXX:6:2105:21440:69291	COX1_KM101995_Homo_sapiens	99.333	150	8.19e-77
TG13	ST-E00205:304:HF5WTALXX:6:2107:11312:53153	COX1_KM101995_Homo_sapiens	99.333	150	8.19e-77
TG13	ST-E00205:304:HF5WTALXX:6:2107:12297:53487	COX1_KM101995_Homo_sapiens	100	150	1.76e-78
TG13	ST-E00205:304:HF5WTALXX:6:2108:5406:12683	COX1_KM101995_Homo_sapiens	100	150	1.76e-78
TG13	ST-E00205:304:HF5WTALXX:6:2109:32055:32162	KY452706.1_Ovis_aries_isolate_MZ10_cytochrome_c_oxidase_subunit_I_(COX1)_gene_complete_cds_mitochondrial	100	120	8.36e-62
TG13	ST-E00205:304:HF5WTALXX:6:2113:22587:7568	KY452706.1_Ovis_aries_isolate_MZ10_cytochrome_c_oxidase_subunit_I_(COX1)_gene_complete_cds_mitochondrial	98.667	150	3.81e-75
TG13	ST-E00205:304:HF5WTALXX:6:2118:10074:16797	COX1_KM101995_Homo_sapiens	95.302	149	2.99e-66
TG13	ST-E00205:304:HF5WTALXX:6:2122:24962:38368	COX1_KM101995_Homo_sapiens	100	150	1.76e-78
TG13	ST-E00205:304:HF5WTALXX:6:2201:19908:21948	COX1_KM101995_Homo_sapiens	100	87	1.85e-43
TG13	ST-E00205:304:HF5WTALXX:6:2203:15574:29525	COX1_KM101995_Homo_sapiens	100	150	1.76e-78
TG13	ST-E00205:304:HF5WTALXX:6:1103:13991:59552	COX1_KM101995_Homo_sapiens	100	150	1.76e-78
TG13	ST-E00205:304:HF5WTALXX:6:1105:15595:23864	COX1_KM101995_Homo_sapiens	99.333	150	8.19e-77
TG13	ST-E00205:304:HF5WTALXX:6:1107:10216:35537	COX1_KM101995_Homo_sapiens	100	150	1.76e-78
TG13	ST-E00205:304:HF5WTALXX:6:1108:15605:35309	COX1_KM101995_Homo_sapiens	100	150	1.76e-78
TG13	ST-E00205:304:HF5WTALXX:6:1109:16153:33621	COX1_KM101995_Homo_sapiens	100	150	1.76e-78
TG13	ST-E00205:304:HF5WTALXX:6:1109:22221:36926	COX1_KM101995_Homo_sapiens	100	150	1.76e-78
TG13	ST-E00205:304:HF5WTALXX:6:1110:13047:1450	COX1_KM101995_Homo_sapiens	100	149	6.33e-78
TG13	ST-E00205:304:HF5WTALXX:6:1112:26037:40618	COX1_KM101995_Homo_sapiens	100	150	1.76e-78
TG13	ST-E00205:304:HF5WTALXX:6:1112:22769:53065	COX1_KM101995_Homo_sapiens	98.81	84	4e-40
TG13	ST-E00205:304:HF5WTALXX:6:1114:11647:36996	COX1_KM101995_Homo_sapiens	100	150	1.76e-78
TG13	ST-E00205:304:HF5WTALXX:6:1114:17229:55385	KY452706.1_Ovis_aries_isolate_MZ10_cytochrome_c_oxidase_subunit_I_(COX1)_gene_complete_cds_mitochondrial	100	150	1.76e-78
TG13	ST-E00205:304:HF5WTALXX:6:1115:10673:14424	COX1_KM101995_Homo_sapiens	100	150	1.76e-78
TG13	ST-E00205:304:HF5WTALXX:6:1115:11485:39915	COX1_KM101995_Homo_sapiens	100	150	1.76e-78
TG13	ST-E00205:304:HF5WTALXX:6:1116:7791:40688	KY452706.1_Ovis_aries_isolate_MZ10_cytochrome_c_oxidase_subunit_I_(COX1)_gene_complete_cds_mitochondrial	100	150	1.76e-78
TG13	ST-E00205:304:HF5WTALXX:6:1117:26149:3647	KY452706.1_Ovis_aries_isolate_MZ10_cytochrome_c_oxidase_subunit_I_(COX1)_gene_complete_cds_mitochondrial	99.333	150	8.19e-77
TG13	ST-E00205:304:HF5WTALXX:6:1118:2777:20612	COX1_KM101995_Homo_sapiens	99.333	150	8.19e-77
TG13	ST-E00205:304:HF5WTALXX:6:1118:29082:26343	KY452706.1_Ovis_aries_isolate_MZ10_cytochrome_c_oxidase_subunit_I_(COX1)_gene_complete_cds_mitochondrial	98	150	1.77e-73
TG13	ST-E00205:304:HF5WTALXX:6:1120:18000:21667	KY452706.1_Ovis_aries_isolate_MZ10_cytochrome_c_oxidase_subunit_I_(COX1)_gene_complete_cds_mitochondrial	100	150	1.76e-78
TG13	ST-E00205:304:HF5WTALXX:6:1123:28138:6214	COX1_KM101995_Homo_sapiens	99.333	150	8.19e-77
TG13	ST-E00205:304:HF5WTALXX:6:1123:9719:61468	COX1_KM101995_Homo_sapiens	100	150	1.76e-78
TG13	ST-E00205:304:HF5WTALXX:6:1123:5030:71313	COX1_KM101995_Homo_sapiens	99.333	150	8.19e-77
TG13	ST-E00205:304:HF5WTALXX:6:1124:15361:44907	COX1_KM101995_Homo_sapiens	100	150	1.76e-78
TG13	ST-E00205:304:HF5WTALXX:6:1124:15209:45066	COX1_KM101995_Homo_sapiens	100	150	1.76e-78
TG13	ST-E00205:304:HF5WTALXX:6:1124:15179:47158	COX1_KM101995_Homo_sapiens	100	150	1.76e-78
TG13	ST-E00205:304:HF5WTALXX:6:1201:1702:33867	COX1_KM101995_Homo_sapiens	100	150	1.76e-78
TG13	ST-E00205:304:HF5WTALXX:6:1202:23754:19504	KY452706.1_Ovis_aries_isolate_MZ10_cytochrome_c_oxidase_subunit_I_(COX1)_gene_complete_cds_mitochondrial	100	30	8.98e-12
TG13	ST-E00205:304:HF5WTALXX:6:1203:24576:16568	KY452706.1_Ovis_aries_isolate_MZ10_cytochrome_c_oxidase_subunit_I_(COX1)_gene_complete_cds_mitochondrial	100	51	1.9e-23
TG13	ST-E00205:304:HF5WTALXX:6:1204:15514:12543	KY452706.1_Ovis_aries_isolate_MZ10_cytochrome_c_oxidase_subunit_I_(COX1)_gene_complete_cds_mitochondrial	100	61	5.25e-29
TG13	ST-E00205:304:HF5WTALXX:6:1204:4046:26325	COX1_KM101995_Homo_sapiens	100	129	8.3e-67
TG13	ST-E00205:304:HF5WTALXX:6:1206:30279:37032	COX1_KM101995_Homo_sapiens	100	150	1.76e-78
TG13	ST-E00205:304:HF5WTALXX:6:1207:5030:56159	COX1_KM101995_Homo_sapiens	99.237	131	2.99e-66
TG13	ST-E00205:304:HF5WTALXX:6:1209:27164:60466	COX1_KM101995_Homo_sapiens	100	150	1.76e-78
TG13	ST-E00205:304:HF5WTALXX:6:1210:21816:51623	COX1_KM101995_Homo_sapiens	100	150	1.76e-78
TG13	ST-E00205:304:HF5WTALXX:6:1210:18944:61943	COX1_KM101995_Homo_sapiens	100	150	1.76e-78
TG13	ST-E00205:304:HF5WTALXX:6:1214:27630:13176	KY452706.1_Ovis_aries_isolate_MZ10_cytochrome_c_oxidase_subunit_I_(COX1)_gene_complete_cds_mitochondrial	100	150	1.76e-78
TG13	ST-E00205:304:HF5WTALXX:6:1215:12784:18291	COX1_KM101995_Homo_sapiens	100	150	1.76e-78
TG13	ST-E00205:304:HF5WTALXX:6:1216:2869:49426	COX1_KM101995_Homo_sapiens	99.333	150	8.19e-77
TG13	ST-E00205:304:HF5WTALXX:6:1218:16275:10556	JN601073.1:5336-6880_Sus_scrofa_isolate_3_breed_Turopolje_mitochondrion_complete_genome	99.333	150	8.19e-77
TG13	ST-E00205:304:HF5WTALXX:6:1221:18538:27591	COX1_KM101995_Homo_sapiens	100	150	1.76e-78
TG13	ST-E00205:304:HF5WTALXX:6:2103:11211:70029	COX1_KM101995_Homo_sapiens	100	150	1.76e-78
TG13	ST-E00205:304:HF5WTALXX:6:2104:17076:59763	COX1_KM101995_Homo_sapiens	100	95	6.6e-48
TG13	ST-E00205:304:HF5WTALXX:6:2105:24251:17377	COX1_KM101995_Homo_sapiens	100	150	1.76e-78
TG13	ST-E00205:304:HF5WTALXX:6:2105:21440:69291	COX1_KM101995_Homo_sapiens	100	150	1.76e-78
TG13	ST-E00205:304:HF5WTALXX:6:2107:11312:53153	COX1_KM101995_Homo_sapiens	96.622	148	4.96e-69
TG13	ST-E00205:304:HF5WTALXX:6:2107:12297:53487	COX1_KM101995_Homo_sapiens	99.333	150	8.19e-77
TG13	ST-E00205:304:HF5WTALXX:6:2108:5406:12683	COX1_KM101995_Homo_sapiens	100	149	6.33e-78
TG13	ST-E00205:304:HF5WTALXX:6:2109:32055:32162	KY452706.1_Ovis_aries_isolate_MZ10_cytochrome_c_oxidase_subunit_I_(COX1)_gene_complete_cds_mitochondrial	100	150	1.76e-78
TG13	ST-E00205:304:HF5WTALXX:6:2113:22587:7568	KY452706.1_Ovis_aries_isolate_MZ10_cytochrome_c_oxidase_subunit_I_(COX1)_gene_complete_cds_mitochondrial	100	145	1.06e-75
TG13	ST-E00205:304:HF5WTALXX:6:2122:24962:38368	COX1_KM101995_Homo_sapiens	99.333	150	8.19e-77
TG13	ST-E00205:304:HF5WTALXX:6:2203:15574:29525	COX1_KM101995_Homo_sapiens	100	150	1.76e-78
TG3	ST-E00251:278:HF3JTALXX:1:1101:8471:40565	COX1_KM101995_Homo_sapiens	100	144	3.81e-75
TG3	ST-E00251:278:HF3JTALXX:1:1101:31355:51307	JN601073.1:5336-6880_Sus_scrofa_isolate_3_breed_Turopolje_mitochondrion_complete_genome	97.351	151	8.25e-72
TG3	ST-E00251:278:HF3JTALXX:1:1101:10998:51447	COX1_KM101995_Homo_sapiens	100	145	1.06e-75
TG3	ST-E00251:278:HF3JTALXX:1:1101:1123:59798	COX1_KM101995_Homo_sapiens	99.329	149	2.94e-76
TG3	ST-E00251:278:HF3JTALXX:1:1101:18832:63156	COX1_KM101995_Homo_sapiens	99.296	142	2.29e-72
TG3	ST-E00251:278:HF3JTALXX:1:1102:28260:8007	COX1_KM101995_Homo_sapiens	100	150	1.76e-78
TG3	ST-E00251:278:HF3JTALXX:1:1102:13606:10714	COX1_KM101995_Homo_sapiens	100	150	1.76e-78
TG3	ST-E00251:278:HF3JTALXX:1:1102:32268:18186	COX1_KM101995_Homo_sapiens	99.333	150	8.19e-77
TG3	ST-E00251:278:HF3JTALXX:1:1102:18558:25341	COX1_KM101995_Homo_sapiens	99.333	150	8.19e-77
TG3	ST-E00251:278:HF3JTALXX:1:1102:4279:25499	COX1_KM101995_Homo_sapiens	100	150	1.76e-78
TG3	ST-E00251:278:HF3JTALXX:1:1102:28006:45505	COX1_KM101995_Homo_sapiens	100	150	1.76e-78
TG3	ST-E00251:278:HF3JTALXX:1:1102:1661:49056	JF449240.1_Tonatia_saurophila_voucher_ROM_105299_cytochrome_oxidase_subunit_1_(COI)_gene_partial_cds_mitochondrial	100	116	1.4e-59
TG3	ST-E00251:278:HF3JTALXX:1:1102:15209:69326	COX1_KM101995_Homo_sapiens	100	37	1.15e-15
TG3	ST-E00251:278:HF3JTALXX:1:1103:14945:36416	COX1_KM101995_Homo_sapiens	100	109	1.09e-55
TG3	ST-E00251:278:HF3JTALXX:1:1103:24890:65986	COX1_KM101995_Homo_sapiens	100	150	1.76e-78
TG3	ST-E00251:278:HF3JTALXX:1:1103:10003:66847	COX1_KM101995_Homo_sapiens	99.333	150	8.19e-77
TG3	ST-E00251:278:HF3JTALXX:1:1104:11424:24198	COX1_KM101995_Homo_sapiens	98.214	56	5.29e-24
TG3	ST-E00251:278:HF3JTALXX:1:1104:22282:30527	COX1_KM101995_Homo_sapiens	95.333	150	8.3e-67
TG3	ST-E00251:278:HF3JTALXX:1:1104:28047:52256	COX1_KM101995_Homo_sapiens	100	150	1.76e-78
TG3	ST-E00251:278:HF3JTALXX:1:1104:10338:56247	COX1_KM101995_Homo_sapiens	100	149	6.33e-78
TG3	ST-E00251:278:HF3JTALXX:1:1104:30604:66777	COX1_KM101995_Homo_sapiens	100	109	1.09e-55
TG3	ST-E00251:278:HF3JTALXX:1:1104:3813:72227	COX1_KM101995_Homo_sapiens	100	150	1.76e-78
TG3	ST-E00251:278:HF3JTALXX:1:1105:12692:12824	COX1_KM101995_Homo_sapiens	100	150	1.76e-78
TG3	ST-E00251:278:HF3JTALXX:1:1105:18903:45417	COX1_KM101995_Homo_sapiens	100	150	1.76e-78
TG3	ST-E00251:278:HF3JTALXX:1:1106:14032:45417	COX1_KM101995_Homo_sapiens	100	149	6.33e-78
TG3	ST-E00251:278:HF3JTALXX:1:1107:7984:3260	COX1_KM101995_Homo_sapiens	96	150	1.78e-68
TG3	ST-E00251:278:HF3JTALXX:1:1107:15270:11910	COX1_KM101995_Homo_sapiens	99.333	150	8.19e-77
TG3	ST-E00251:278:HF3JTALXX:1:1107:28950:17149	COX1_KM101995_Homo_sapiens	100	150	1.76e-78
TG3	ST-E00251:278:HF3JTALXX:1:1107:22333:69572	COX1_KM101995_Homo_sapiens	100	150	1.76e-78
TG3	ST-E00251:278:HF3JTALXX:1:1108:28940:30281	COX1_KM101995_Homo_sapiens	99.167	120	3.89e-60
TG3	ST-E00251:278:HF3JTALXX:1:1108:28940:30281	COX1_KM101995_Homo_sapiens	100	34	5.36e-14
TG3	ST-E00251:278:HF3JTALXX:1:1109:27214:12595	COX1_KM101995_Homo_sapiens	100	117	3.89e-60
TG3	ST-E00251:278:HF3JTALXX:1:1109:4371:16023	COX1_KM101995_Homo_sapiens	100	150	1.76e-78
TG3	ST-E00251:278:HF3JTALXX:1:1109:28341:25095	COX1_KM101995_Homo_sapiens	100	150	1.76e-78
TG3	ST-E00251:278:HF3JTALXX:1:1109:30563:36961	COX1_KM101995_Homo_sapiens	100	149	6.33e-78
TG3	ST-E00251:278:HF3JTALXX:1:1109:20791:40600	LC228857.1:1433-2977_Mus_musculus_mitochondrial_genes_for_tRNA-Met_NADH_dehydrogenase_subunit_2_tRNA-Trp_tRNA-Ala_tRNA-Asn_tRNA-Cys_tRNA-Tyr_cytochrome_c_oxidase_subunit_I_tRNA-Ser_tRNA-Asp_isolate:_6	99.333	150	8.19e-77
TG3	ST-E00251:278:HF3JTALXX:1:1109:32410:46806	COX1_KM101995_Homo_sapiens	100	150	1.76e-78
TG3	ST-E00251:278:HF3JTALXX:1:1109:23541:63156	COX1_KM101995_Homo_sapiens	100	150	1.76e-78
TG3	ST-E00251:278:HF3JTALXX:1:1110:32096:7409	COX1_KM101995_Homo_sapiens	99.333	150	8.19e-77
TG3	ST-E00251:278:HF3JTALXX:1:1111:5660:10310	COX1_KM101995_Homo_sapiens	100	109	1.09e-55
TG3	ST-E00251:278:HF3JTALXX:1:1111:12378:29929	COX1_KM101995_Homo_sapiens	99.333	150	8.19e-77
TG3	ST-E00251:278:HF3JTALXX:1:1111:14407:37911	COX1_KM101995_Homo_sapiens	100	150	1.76e-78
TG3	ST-E00251:278:HF3JTALXX:1:1111:19086:43800	COX1_KM101995_Homo_sapiens	100	150	1.76e-78
TG3	ST-E00251:278:HF3JTALXX:1:1111:21217:48371	COX1_KM101995_Homo_sapiens	100	150	1.76e-78
TG3	ST-E00251:278:HF3JTALXX:1:1112:26037:5774	COX1_KM101995_Homo_sapiens	100	150	1.76e-78
TG3	ST-E00251:278:HF3JTALXX:1:1112:6847:18871	COX1_KM101995_Homo_sapiens	99.333	150	8.19e-77
TG3	ST-E00251:278:HF3JTALXX:1:1112:7902:41304	COX1_KM101995_Homo_sapiens	100	104	6.56e-53
TG3	ST-E00251:278:HF3JTALXX:1:1113:21714:68711	COX1_KM101995_Homo_sapiens	100	150	1.76e-78
TG3	ST-E00251:278:HF3JTALXX:1:1114:15432:14019	COX1_KM101995_Homo_sapiens	100	150	1.76e-78
TG3	ST-E00251:278:HF3JTALXX:1:1115:20811:27697	COX1_KM101995_Homo_sapiens	100	150	1.76e-78
TG3	ST-E00251:278:HF3JTALXX:1:1115:21034:27837	COX1_KM101995_Homo_sapiens	100	150	1.76e-78
TG3	ST-E00251:278:HF3JTALXX:1:1116:29143:15900	COX1_KM101995_Homo_sapiens	99.333	150	8.19e-77
TG3	ST-E00251:278:HF3JTALXX:1:1116:5416:32390	JF449240.1_Tonatia_saurophila_voucher_ROM_105299_cytochrome_oxidase_subunit_1_(COI)_gene_partial_cds_mitochondrial	96	150	1.78e-68
TG3	ST-E00251:278:HF3JTALXX:1:1116:5578:36645	COX1_KM101995_Homo_sapiens	100	150	1.76e-78
TG3	ST-E00251:278:HF3JTALXX:1:1116:26129:45734	COX1_KM101995_Homo_sapiens	99.324	148	1.06e-75
TG3	ST-E00251:278:HF3JTALXX:1:1116:24901:45892	COX1_KM101995_Homo_sapiens	99.324	148	1.06e-75
TG3	ST-E00251:278:HF3JTALXX:1:1116:25692:48494	COX1_KM101995_Homo_sapiens	98.649	148	4.93e-74
TG3	ST-E00251:278:HF3JTALXX:1:1117:20943:16006	COX1_KM101995_Homo_sapiens	100	150	1.76e-78
TG3	ST-E00251:278:HF3JTALXX:1:1117:32045:33023	COX1_KM101995_Homo_sapiens	100	150	1.76e-78
TG3	ST-E00251:278:HF3JTALXX:1:1117:26707:58339	COX1_KM101995_Homo_sapiens	100	150	1.76e-78
TG3	ST-E00251:278:HF3JTALXX:1:1118:21450:22018	COX1_KM101995_Homo_sapiens	100	150	1.76e-78
TG3	ST-E00251:278:HF3JTALXX:1:1118:20699:25991	LC228857.1:1433-2977_Mus_musculus_mitochondrial_genes_for_tRNA-Met_NADH_dehydrogenase_subunit_2_tRNA-Trp_tRNA-Ala_tRNA-Asn_tRNA-Cys_tRNA-Tyr_cytochrome_c_oxidase_subunit_I_tRNA-Ser_tRNA-Asp_isolate:_6	96.667	150	3.84e-70
TG3	ST-E00251:278:HF3JTALXX:1:1118:1834:62997	JF449240.1_Tonatia_saurophila_voucher_ROM_105299_cytochrome_oxidase_subunit_1_(COI)_gene_partial_cds_mitochondrial	100	63	4.06e-30
TG3	ST-E00251:278:HF3JTALXX:1:1118:2453:66074	COX1_KM101995_Homo_sapiens	100	150	1.76e-78
TG3	ST-E00251:278:HF3JTALXX:1:1119:10500:12894	COX1_KM101995_Homo_sapiens	100	150	1.76e-78
TG3	ST-E00251:278:HF3JTALXX:1:1119:19228:23126	COX1_KM101995_Homo_sapiens	99.333	150	8.19e-77
TG3	ST-E00251:278:HF3JTALXX:1:1119:12520:39458	COX1_KM101995_Homo_sapiens	100	150	1.76e-78
TG3	ST-E00251:278:HF3JTALXX:1:1119:7436:41901	COX1_KM101995_Homo_sapiens	100	150	1.76e-78
TG3	ST-E00251:278:HF3JTALXX:1:1120:32491:18784	COX1_KM101995_Homo_sapiens	99.333	150	8.19e-77
TG3	ST-E00251:278:HF3JTALXX:1:1120:28392:29613	COX1_KM101995_Homo_sapiens	100	150	1.76e-78
TG3	ST-E00251:278:HF3JTALXX:1:1120:28270:60519	COX1_KM101995_Homo_sapiens	100	150	1.76e-78
TG3	ST-E00251:278:HF3JTALXX:1:1120:28331:60519	COX1_KM101995_Homo_sapiens	100	150	1.76e-78
TG3	ST-E00251:278:HF3JTALXX:1:1120:28686:60606	COX1_KM101995_Homo_sapiens	100	150	1.76e-78
TG3	ST-E00251:278:HF3JTALXX:1:1120:28168:60870	COX1_KM101995_Homo_sapiens	100	150	1.76e-78
TG3	ST-E00251:278:HF3JTALXX:1:1120:8329:68342	COX1_KM101995_Homo_sapiens	100	150	1.76e-78
TG3	ST-E00251:278:HF3JTALXX:1:1120:8217:68359	COX1_KM101995_Homo_sapiens	100	150	1.76e-78
TG3	ST-E00251:278:HF3JTALXX:1:1121:14093:28540	COX1_KM101995_Homo_sapiens	99.333	150	8.19e-77
TG3	ST-E00251:278:HF3JTALXX:1:1121:3082:40653	COX1_KM101995_Homo_sapiens	100	150	1.76e-78
TG3	ST-E00251:278:HF3JTALXX:1:1121:22952:54436	COX1_KM101995_Homo_sapiens	99.333	150	8.19e-77
TG3	ST-E00251:278:HF3JTALXX:1:1122:22871:15795	COX1_KM101995_Homo_sapiens	99.333	150	8.19e-77
TG3	ST-E00251:278:HF3JTALXX:1:1122:5193:20014	COX1_KM101995_Homo_sapiens	100	150	1.76e-78
TG3	ST-E00251:278:HF3JTALXX:1:1122:26463:53873	COX1_KM101995_Homo_sapiens	99.315	146	1.37e-74
TG3	ST-E00251:278:HF3JTALXX:1:1123:25469:32320	COX1_KM101995_Homo_sapiens	100	150	1.76e-78
TG3	ST-E00251:278:HF3JTALXX:1:1123:22140:41145	COX1_KM101995_Homo_sapiens	100	150	1.76e-78
TG3	ST-E00251:278:HF3JTALXX:1:1123:27468:49074	COX1_KM101995_Homo_sapiens	100	149	6.33e-78
TG3	ST-E00251:278:HF3JTALXX:1:1123:32025:49584	COX1_KM101995_Homo_sapiens	100	150	1.76e-78
TG3	ST-E00251:278:HF3JTALXX:1:1123:8866:53768	JF449240.1_Tonatia_saurophila_voucher_ROM_105299_cytochrome_oxidase_subunit_1_(COI)_gene_partial_cds_mitochondrial	96.667	150	3.84e-70
TG3	ST-E00251:278:HF3JTALXX:1:1123:24048:71031	JN601073.1:5336-6880_Sus_scrofa_isolate_3_breed_Turopolje_mitochondrion_complete_genome	98.667	150	3.81e-75
TG3	ST-E00251:278:HF3JTALXX:1:1124:26839:17465	COX1_KM101995_Homo_sapiens	100	150	1.76e-78
TG3	ST-E00251:278:HF3JTALXX:1:1124:2686:18450	COX1_KM101995_Homo_sapiens	100	150	1.76e-78
TG3	ST-E00251:278:HF3JTALXX:1:1124:16254:67445	COX1_KM101995_Homo_sapiens	100	150	1.76e-78
TG3	ST-E00251:278:HF3JTALXX:1:1201:28534:4473	JN601073.1:5336-6880_Sus_scrofa_isolate_3_breed_Turopolje_mitochondrion_complete_genome	100	150	1.76e-78
TG3	ST-E00251:278:HF3JTALXX:1:1201:2260:10749	LC228857.1:1433-2977_Mus_musculus_mitochondrial_genes_for_tRNA-Met_NADH_dehydrogenase_subunit_2_tRNA-Trp_tRNA-Ala_tRNA-Asn_tRNA-Cys_tRNA-Tyr_cytochrome_c_oxidase_subunit_I_tRNA-Ser_tRNA-Asp_isolate:_6	96	150	1.78e-68
TG3	ST-E00251:278:HF3JTALXX:1:1201:8288:23091	COX1_KM101995_Homo_sapiens	100	144	3.81e-75
TG3	ST-E00251:278:HF3JTALXX:1:1201:21572:63015	COX1_KM101995_Homo_sapiens	98.639	147	1.77e-73
TG3	ST-E00251:278:HF3JTALXX:1:1202:24647:3155	COX1_KM101995_Homo_sapiens	96	150	1.78e-68
TG3	ST-E00251:278:HF3JTALXX:1:1202:15067:15039	COX1_KM101995_Homo_sapiens	99.333	150	8.19e-77
TG3	ST-E00251:278:HF3JTALXX:1:1202:9851:64896	COX1_KM101995_Homo_sapiens	100	149	6.33e-78
TG3	ST-E00251:278:HF3JTALXX:1:1203:16072:3841	COX1_KM101995_Homo_sapiens	100	150	1.76e-78
TG3	ST-E00251:278:HF3JTALXX:1:1203:14732:34254	COX1_KM101995_Homo_sapiens	100	150	1.76e-78
TG3	ST-E00251:278:HF3JTALXX:1:1203:3478:56633	COX1_KM101995_Homo_sapiens	99.324	148	1.06e-75
TG3	ST-E00251:278:HF3JTALXX:1:1203:30036:59604	COX1_KM101995_Homo_sapiens	100	150	1.76e-78
TG3	ST-E00251:278:HF3JTALXX:1:1204:12642:25253	COX1_KM101995_Homo_sapiens	100	150	1.76e-78
TG3	ST-E00251:278:HF3JTALXX:1:1204:12845:25640	COX1_KM101995_Homo_sapiens	100	150	1.76e-78
TG3	ST-E00251:278:HF3JTALXX:1:1204:18599:36733	COX1_KM101995_Homo_sapiens	99.329	149	2.94e-76
TG3	ST-E00251:278:HF3JTALXX:1:1204:22049:47668	COX1_KM101995_Homo_sapiens	100	150	1.76e-78
TG3	ST-E00251:278:HF3JTALXX:1:1204:28534:49443	COX1_KM101995_Homo_sapiens	100	150	1.76e-78
TG3	ST-E00251:278:HF3JTALXX:1:1204:31406:54383	COX1_KM101995_Homo_sapiens	100	150	1.76e-78
TG3	ST-E00251:278:HF3JTALXX:1:1205:3579:25693	COX1_KM101995_Homo_sapiens	98.667	150	3.81e-75
TG3	ST-E00251:278:HF3JTALXX:1:1205:8877:46402	COX1_KM101995_Homo_sapiens	100	149	6.33e-78
TG3	ST-E00251:278:HF3JTALXX:1:1206:13646:6636	COX1_KM101995_Homo_sapiens	100	150	1.76e-78
TG3	ST-E00251:278:HF3JTALXX:1:1206:2290:23987	COX1_KM101995_Homo_sapiens	100	150	1.76e-78
TG3	ST-E00251:278:HF3JTALXX:1:1206:15097:36364	COX1_KM101995_Homo_sapiens	100	150	1.76e-78
TG3	ST-E00251:278:HF3JTALXX:1:1207:3559:57231	JF449240.1_Tonatia_saurophila_voucher_ROM_105299_cytochrome_oxidase_subunit_1_(COI)_gene_partial_cds_mitochondrial	97.333	150	8.25e-72
TG3	ST-E00251:278:HF3JTALXX:1:1207:32451:70961	COX1_KM101995_Homo_sapiens	97.333	150	8.25e-72
TG3	ST-E00251:278:HF3JTALXX:1:1208:32573:15479	COX1_KM101995_Homo_sapiens	100	150	1.76e-78
TG3	ST-E00251:278:HF3JTALXX:1:1208:27478:56897	COX1_KM101995_Homo_sapiens	97.436	117	3.92e-55
TG3	ST-E00251:278:HF3JTALXX:1:1208:21379:58251	COX1_KM101995_Homo_sapiens	100	150	1.76e-78
TG3	ST-E00251:278:HF3JTALXX:1:1208:9120:58813	COX1_KM101995_Homo_sapiens	99.333	150	8.19e-77
TG3	ST-E00251:278:HF3JTALXX:1:1208:28767:66654	COX1_KM101995_Homo_sapiens	100	150	1.76e-78
TG3	ST-E00251:278:HF3JTALXX:1:1208:16731:70486	COX1_KM101995_Homo_sapiens	100	150	1.76e-78
TG3	ST-E00251:278:HF3JTALXX:1:1209:6816:30492	COX1_KM101995_Homo_sapiens	100	150	1.76e-78
TG3	ST-E00251:278:HF3JTALXX:1:1209:5639:35168	JN601073.1:5336-6880_Sus_scrofa_isolate_3_breed_Turopolje_mitochondrion_complete_genome	100	54	4.09e-25
TG3	ST-E00251:278:HF3JTALXX:1:1209:3873:46876	COX1_KM101995_Homo_sapiens	100	150	1.76e-78
TG3	ST-E00251:278:HF3JTALXX:1:1210:16133:4895	COX1_KM101995_Homo_sapiens	100	150	1.76e-78
TG3	ST-E00251:278:HF3JTALXX:1:1210:12479:14142	COX1_KM101995_Homo_sapiens	99.333	150	8.19e-77
TG3	ST-E00251:278:HF3JTALXX:1:1210:5041:31951	COX1_KM101995_Homo_sapiens	100	150	1.76e-78
TG3	ST-E00251:278:HF3JTALXX:1:1210:25367:47861	COX1_KM101995_Homo_sapiens	100	150	1.76e-78
TG3	ST-E00251:278:HF3JTALXX:1:1210:17127:49689	COX1_KM101995_Homo_sapiens	100	150	1.76e-78
TG3	ST-E00251:278:HF3JTALXX:1:1210:2372:69801	COX1_KM101995_Homo_sapiens	100	150	1.76e-78
TG3	ST-E00251:278:HF3JTALXX:1:1211:25905:17360	COX1_KM101995_Homo_sapiens	100	150	1.76e-78
TG3	ST-E00251:278:HF3JTALXX:1:1211:18294:18168	COX1_KM101995_Homo_sapiens	100	150	1.76e-78
TG3	ST-E00251:278:HF3JTALXX:1:1211:7527:20295	COX1_KM101995_Homo_sapiens	100	150	1.76e-78
TG3	ST-E00251:278:HF3JTALXX:1:1211:29193:27802	COX1_KM101995_Homo_sapiens	100	150	1.76e-78
TG3	ST-E00251:278:HF3JTALXX:1:1211:5416:59077	COX1_KM101995_Homo_sapiens	100	148	2.28e-77
TG3	ST-E00251:278:HF3JTALXX:1:1212:12327:5440	COX1_KM101995_Homo_sapiens	100	132	1.78e-68
TG3	ST-E00251:278:HF3JTALXX:1:1212:16772:10574	COX1_KM101995_Homo_sapiens	100	150	1.76e-78
TG3	ST-E00251:278:HF3JTALXX:1:1212:32694:12244	COX1_KM101995_Homo_sapiens	99.333	150	8.19e-77
TG3	ST-E00251:278:HF3JTALXX:1:1213:30391:20383	COX1_KM101995_Homo_sapiens	98.198	111	1.82e-53
TG3	ST-E00251:278:HF3JTALXX:1:1213:31781:28031	COX1_KM101995_Homo_sapiens	100	150	1.76e-78
TG3	ST-E00251:278:HF3JTALXX:1:1213:13149:41919	COX1_KM101995_Homo_sapiens	100	150	1.76e-78
TG3	ST-E00251:278:HF3JTALXX:1:1213:12571:42851	COX1_KM101995_Homo_sapiens	100	150	1.76e-78
TG3	ST-E00251:278:HF3JTALXX:1:1213:12631:42851	COX1_KM101995_Homo_sapiens	100	150	1.76e-78
TG3	ST-E00251:278:HF3JTALXX:1:1213:12286:45769	COX1_KM101995_Homo_sapiens	100	150	1.76e-78
TG3	ST-E00251:278:HF3JTALXX:1:1214:14702:5792	COX1_KM101995_Homo_sapiens	99.333	150	8.19e-77
TG3	ST-E00251:278:HF3JTALXX:1:1214:29680:6108	COX1_KM101995_Homo_sapiens	98.667	150	3.81e-75
TG3	ST-E00251:278:HF3JTALXX:1:1214:3295:11769	COX1_KM101995_Homo_sapiens	100	150	1.76e-78
TG3	ST-E00251:278:HF3JTALXX:1:1214:23043:55895	COX1_KM101995_Homo_sapiens	100	150	1.76e-78
TG3	ST-E00251:278:HF3JTALXX:1:1214:24596:59815	COX1_KM101995_Homo_sapiens	100	150	1.76e-78
TG3	ST-E00251:278:HF3JTALXX:1:1214:22638:73088	COX1_KM101995_Homo_sapiens	96.377	138	1.8e-63
TG3	ST-E00251:278:HF3JTALXX:1:1216:15168:2768	COX1_KM101995_Homo_sapiens	100	150	1.76e-78
TG3	ST-E00251:278:HF3JTALXX:1:1216:22262:40372	COX1_KM101995_Homo_sapiens	100	123	1.8e-63
TG3	ST-E00251:278:HF3JTALXX:1:1216:30563:53100	COX1_KM101995_Homo_sapiens	100	149	6.33e-78
TG3	ST-E00251:278:HF3JTALXX:1:1216:30513:54981	COX1_KM101995_Homo_sapiens	100	149	6.33e-78
TG3	ST-E00251:278:HF3JTALXX:1:1216:16741:59182	COX1_KM101995_Homo_sapiens	100	150	1.76e-78
TG3	ST-E00251:278:HF3JTALXX:1:1216:24058:69854	COX1_KM101995_Homo_sapiens	100	129	8.3e-67
TG3	ST-E00251:278:HF3JTALXX:1:1217:26240:6759	COX1_KM101995_Homo_sapiens	99.333	150	8.19e-77
TG3	ST-E00251:278:HF3JTALXX:1:1217:26240:6794	COX1_KM101995_Homo_sapiens	99.333	150	8.19e-77
TG3	ST-E00251:278:HF3JTALXX:1:1217:8400:13721	COX1_KM101995_Homo_sapiens	100	150	1.76e-78
TG3	ST-E00251:278:HF3JTALXX:1:1217:7649:13931	COX1_KM101995_Homo_sapiens	100	150	1.76e-78
TG3	ST-E00251:278:HF3JTALXX:1:1217:23876:68869	COX1_KM101995_Homo_sapiens	100	150	1.76e-78
TG3	ST-E00251:278:HF3JTALXX:1:1217:24403:69256	COX1_KM101995_Homo_sapiens	100	150	1.76e-78
TG3	ST-E00251:278:HF3JTALXX:1:1218:31609:5968	COX1_KM101995_Homo_sapiens	100	148	2.28e-77
TG3	ST-E00251:278:HF3JTALXX:1:1218:9810:10679	LC228857.1:1433-2977_Mus_musculus_mitochondrial_genes_for_tRNA-Met_NADH_dehydrogenase_subunit_2_tRNA-Trp_tRNA-Ala_tRNA-Asn_tRNA-Cys_tRNA-Tyr_cytochrome_c_oxidase_subunit_I_tRNA-Ser_tRNA-Asp_isolate:_6	98	150	1.77e-73
TG3	ST-E00251:278:HF3JTALXX:1:1218:22303:11681	COX1_KM101995_Homo_sapiens	99.333	150	8.19e-77
TG3	ST-E00251:278:HF3JTALXX:1:1218:9333:15514	COX1_KM101995_Homo_sapiens	100	150	1.76e-78
TG3	ST-E00251:278:HF3JTALXX:1:1218:18670:38895	COX1_KM101995_Homo_sapiens	100	150	1.76e-78
TG3	ST-E00251:278:HF3JTALXX:1:1218:3843:41198	COX1_KM101995_Homo_sapiens	100	148	2.28e-77
TG3	ST-E00251:278:HF3JTALXX:1:1218:30228:72596	COX1_KM101995_Homo_sapiens	100	150	1.76e-78
TG3	ST-E00251:278:HF3JTALXX:1:1219:19329:7585	COX1_KM101995_Homo_sapiens	100	149	6.33e-78
TG3	ST-E00251:278:HF3JTALXX:1:1219:7375:29841	COX1_KM101995_Homo_sapiens	100	150	1.76e-78
TG3	ST-E00251:278:HF3JTALXX:1:1219:18243:42939	COX1_KM101995_Homo_sapiens	99.333	150	8.19e-77
TG3	ST-E00251:278:HF3JTALXX:1:1219:25692:54225	COX1_KM101995_Homo_sapiens	100	150	1.76e-78
TG3	ST-E00251:278:HF3JTALXX:1:1219:29731:56018	COX1_KM101995_Homo_sapiens	96.667	150	3.84e-70
TG3	ST-E00251:278:HF3JTALXX:1:1220:23906:50779	COX1_KM101995_Homo_sapiens	99.333	150	8.19e-77
TG3	ST-E00251:278:HF3JTALXX:1:1220:18548:58268	JN601073.1:5336-6880_Sus_scrofa_isolate_3_breed_Turopolje_mitochondrion_complete_genome	100	150	1.76e-78
TG3	ST-E00251:278:HF3JTALXX:1:1221:12246:19750	COX1_KM101995_Homo_sapiens	100	147	8.19e-77
TG3	ST-E00251:278:HF3JTALXX:1:1221:29356:47175	COX1_KM101995_Homo_sapiens	97.333	150	8.25e-72
TG3	ST-E00251:278:HF3JTALXX:1:1221:5660:65617	LC228857.1:1433-2977_Mus_musculus_mitochondrial_genes_for_tRNA-Met_NADH_dehydrogenase_subunit_2_tRNA-Trp_tRNA-Ala_tRNA-Asn_tRNA-Cys_tRNA-Tyr_cytochrome_c_oxidase_subunit_I_tRNA-Ser_tRNA-Asp_isolate:_6	98.667	150	3.81e-75
TG3	ST-E00251:278:HF3JTALXX:1:1221:19918:66935	COX1_KM101995_Homo_sapiens	100	150	1.76e-78
TG3	ST-E00251:278:HF3JTALXX:1:1222:11901:58637	COX1_KM101995_Homo_sapiens	100	150	1.76e-78
TG3	ST-E00251:278:HF3JTALXX:1:1222:30969:63894	COX1_KM101995_Homo_sapiens	100	150	1.76e-78
TG3	ST-E00251:278:HF3JTALXX:1:1222:11434:71119	COX1_KM101995_Homo_sapiens	98.667	150	3.81e-75
TG3	ST-E00251:278:HF3JTALXX:1:1223:12601:63824	COX1_KM101995_Homo_sapiens	100	150	1.76e-78
TG3	ST-E00251:278:HF3JTALXX:1:1224:29122:38227	LC228857.1:1433-2977_Mus_musculus_mitochondrial_genes_for_tRNA-Met_NADH_dehydrogenase_subunit_2_tRNA-Trp_tRNA-Ala_tRNA-Asn_tRNA-Cys_tRNA-Tyr_cytochrome_c_oxidase_subunit_I_tRNA-Ser_tRNA-Asp_isolate:_6	98	150	1.77e-73
TG3	ST-E00251:278:HF3JTALXX:1:1224:12571:73088	JN601073.1:5336-6880_Sus_scrofa_isolate_3_breed_Turopolje_mitochondrion_complete_genome	100	150	1.76e-78
TG3	ST-E00251:278:HF3JTALXX:1:2101:7740:7620	COX1_KM101995_Homo_sapiens	98.667	150	3.81e-75
TG3	ST-E00251:278:HF3JTALXX:1:2101:20709:28611	COX1_KM101995_Homo_sapiens	100	150	1.76e-78
TG3	ST-E00251:278:HF3JTALXX:1:2101:29863:59516	COX1_KM101995_Homo_sapiens	100	86	6.65e-43
TG3	ST-E00251:278:HF3JTALXX:1:2102:9110:5669	COX1_KM101995_Homo_sapiens	100	150	1.76e-78
TG3	ST-E00251:278:HF3JTALXX:1:2102:9638:69379	COX1_KM101995_Homo_sapiens	99.324	148	1.06e-75
TG3	ST-E00251:278:HF3JTALXX:1:2102:25002:72403	COX1_KM101995_Homo_sapiens	100	150	1.76e-78
TG3	ST-E00251:278:HF3JTALXX:1:2103:18690:1274	COX1_KM101995_Homo_sapiens	99.329	149	2.94e-76
TG3	ST-E00251:278:HF3JTALXX:1:2104:6066:3032	COX1_KM101995_Homo_sapiens	98.667	150	3.81e-75
TG3	ST-E00251:278:HF3JTALXX:1:2104:23257:34008	COX1_KM101995_Homo_sapiens	100	150	1.76e-78
TG3	ST-E00251:278:HF3JTALXX:1:2104:8582:47158	COX1_KM101995_Homo_sapiens	97.333	150	8.25e-72
TG3	ST-E00251:278:HF3JTALXX:1:2104:15737:67252	JN601073.1:5336-6880_Sus_scrofa_isolate_3_breed_Turopolje_mitochondrion_complete_genome	99.333	150	8.19e-77
TG3	ST-E00251:278:HF3JTALXX:1:2105:20730:39335	COX1_KM101995_Homo_sapiens	100	150	1.76e-78
TG3	ST-E00251:278:HF3JTALXX:1:2105:20740:64738	COX1_KM101995_Homo_sapiens	100	150	1.76e-78
TG3	ST-E00251:278:HF3JTALXX:1:2105:20486:66900	COX1_KM101995_Homo_sapiens	100	148	2.28e-77
TG3	ST-E00251:278:HF3JTALXX:1:2106:18568:9958	COX1_KM101995_Homo_sapiens	100	150	1.76e-78
TG3	ST-E00251:278:HF3JTALXX:1:2106:26920:29947	COX1_KM101995_Homo_sapiens	100	143	1.37e-74
TG3	ST-E00251:278:HF3JTALXX:1:2106:3833:36786	COX1_KM101995_Homo_sapiens	97.183	142	2.31e-67
TG3	ST-E00251:278:HF3JTALXX:1:2106:21257:61415	COX1_KM101995_Homo_sapiens	100	150	1.76e-78
TG3	ST-E00251:278:HF3JTALXX:1:2106:14499:63876	LC228857.1:1433-2977_Mus_musculus_mitochondrial_genes_for_tRNA-Met_NADH_dehydrogenase_subunit_2_tRNA-Trp_tRNA-Ala_tRNA-Asn_tRNA-Cys_tRNA-Tyr_cytochrome_c_oxidase_subunit_I_tRNA-Ser_tRNA-Asp_isolate:_6	96.667	150	3.84e-70
TG3	ST-E00251:278:HF3JTALXX:1:2107:32258:22634	COX1_KM101995_Homo_sapiens	100	150	1.76e-78
TG3	ST-E00251:278:HF3JTALXX:1:2109:25164:5774	COX1_KM101995_Homo_sapiens	100	147	8.19e-77
TG3	ST-E00251:278:HF3JTALXX:1:2109:20608:15742	COX1_KM101995_Homo_sapiens	100	150	1.76e-78
TG3	ST-E00251:278:HF3JTALXX:1:2110:18152:2874	COX1_KM101995_Homo_sapiens	100	150	1.76e-78
TG3	ST-E00251:278:HF3JTALXX:1:2110:11414:8394	COX1_KM101995_Homo_sapiens	100	150	1.76e-78
TG3	ST-E00251:278:HF3JTALXX:1:2110:19268:37295	COX1_KM101995_Homo_sapiens	100	150	1.76e-78
TG3	ST-E00251:278:HF3JTALXX:1:2110:10734:39458	COX1_KM101995_Homo_sapiens	100	150	1.76e-78
TG3	ST-E00251:278:HF3JTALXX:1:2110:24241:40284	COX1_KM101995_Homo_sapiens	100	149	6.33e-78
TG3	ST-E00251:278:HF3JTALXX:1:2110:7496:49461	COX1_KM101995_Homo_sapiens	100	150	1.76e-78
TG3	ST-E00251:278:HF3JTALXX:1:2111:17269:1872	COX1_KM101995_Homo_sapiens	100	150	1.76e-78
TG3	ST-E00251:278:HF3JTALXX:1:2111:8034:17553	COX1_KM101995_Homo_sapiens	100	150	1.76e-78
TG3	ST-E00251:278:HF3JTALXX:1:2111:31324:35854	COX1_KM101995_Homo_sapiens	100	150	1.76e-78
TG3	ST-E00251:278:HF3JTALXX:1:2111:31994:38737	COX1_KM101995_Homo_sapiens	100	150	1.76e-78
TG3	ST-E00251:278:HF3JTALXX:1:2111:25652:46279	COX1_KM101995_Homo_sapiens	100	150	1.76e-78
TG3	ST-E00251:278:HF3JTALXX:1:2111:25327:47474	COX1_KM101995_Homo_sapiens	100	150	1.76e-78
TG3	ST-E00251:278:HF3JTALXX:1:2111:7770:71242	COX1_KM101995_Homo_sapiens	100	150	1.76e-78
TG3	ST-E00251:278:HF3JTALXX:1:2112:4381:25183	COX1_KM101995_Homo_sapiens	100	150	1.76e-78
TG3	ST-E00251:278:HF3JTALXX:1:2112:25591:47896	COX1_KM101995_Homo_sapiens	100	150	1.76e-78
TG3	ST-E00251:278:HF3JTALXX:1:2112:11525:51025	COX1_KM101995_Homo_sapiens	100	150	1.76e-78
TG3	ST-E00251:278:HF3JTALXX:1:2112:10094:59868	COX1_KM101995_Homo_sapiens	100	150	1.76e-78
TG3	ST-E00251:278:HF3JTALXX:1:2112:1793:66443	COX1_KM101995_Homo_sapiens	99.315	146	1.37e-74
TG3	ST-E00251:278:HF3JTALXX:1:2113:28676:23952	COX1_KM101995_Homo_sapiens	100	150	1.76e-78
TG3	ST-E00251:278:HF3JTALXX:1:2113:20385:56071	COX1_KM101995_Homo_sapiens	98.649	148	4.93e-74
TG3	ST-E00251:278:HF3JTALXX:1:2113:14286:72332	COX1_KM101995_Homo_sapiens	98.667	150	3.81e-75
TG3	ST-E00251:278:HF3JTALXX:1:2114:18497:34307	COX1_KM101995_Homo_sapiens	99.333	150	8.19e-77
TG3	ST-E00251:278:HF3JTALXX:1:2114:4097:58479	COX1_KM101995_Homo_sapiens	100	150	1.76e-78
TG3	ST-E00251:278:HF3JTALXX:1:2114:4239:58761	COX1_KM101995_Homo_sapiens	100	150	1.76e-78
TG3	ST-E00251:278:HF3JTALXX:1:2115:27032:1872	COX1_KM101995_Homo_sapiens	97.183	71	3.14e-31
TG3	ST-E00251:278:HF3JTALXX:1:2115:17259:2628	COX1_KM101995_Homo_sapiens	98.182	55	5.29e-24
TG3	ST-E00251:278:HF3JTALXX:1:2115:9912:29877	COX1_KM101995_Homo_sapiens	95.973	149	6.42e-68
TG3	ST-E00251:278:HF3JTALXX:1:2116:5629:14758	COX1_KM101995_Homo_sapiens	100	150	1.76e-78
TG3	ST-E00251:278:HF3JTALXX:1:2116:11353:16586	COX1_KM101995_Homo_sapiens	100	150	1.76e-78
TG3	ST-E00251:278:HF3JTALXX:1:2116:2950:56528	COX1_KM101995_Homo_sapiens	100	150	1.76e-78
TG3	ST-E00251:278:HF3JTALXX:1:2117:25560:5475	COX1_KM101995_Homo_sapiens	100	150	1.76e-78
TG3	ST-E00251:278:HF3JTALXX:1:2117:10074:27978	COX1_KM101995_Homo_sapiens	100	35	1.49e-14
TG3	ST-E00251:278:HF3JTALXX:1:2117:6756:50146	COX1_KM101995_Homo_sapiens	99.333	150	8.19e-77
TG3	ST-E00251:278:HF3JTALXX:1:2117:11809:63929	COX1_KM101995_Homo_sapiens	100	150	1.76e-78
TG3	ST-E00251:278:HF3JTALXX:1:2118:13565:21368	COX1_KM101995_Homo_sapiens	99.333	150	8.19e-77
TG3	ST-E00251:278:HF3JTALXX:1:2118:24068:28699	COX1_KM101995_Homo_sapiens	100	150	1.76e-78
TG3	ST-E00251:278:HF3JTALXX:1:2118:5081:34447	COX1_KM101995_Homo_sapiens	100	149	6.33e-78
TG3	ST-E00251:278:HF3JTALXX:1:2118:11951:48213	COX1_KM101995_Homo_sapiens	100	97	5.11e-49
TG3	ST-E00251:278:HF3JTALXX:1:2119:32299:70662	COX1_KM101995_Homo_sapiens	100	101	3.05e-51
TG3	ST-E00251:278:HF3JTALXX:1:2119:3752:73282	COX1_KM101995_Homo_sapiens	100	150	1.76e-78
TG3	ST-E00251:278:HF3JTALXX:1:2120:29427:20612	JF449240.1_Tonatia_saurophila_voucher_ROM_105299_cytochrome_oxidase_subunit_1_(COI)_gene_partial_cds_mitochondrial	96.667	150	3.84e-70
TG3	ST-E00251:278:HF3JTALXX:1:2120:1316:27363	COX1_KM101995_Homo_sapiens	99.329	149	2.94e-76
TG3	ST-E00251:278:HF3JTALXX:1:2120:4411:30861	COX1_KM101995_Homo_sapiens	99.333	150	8.19e-77
TG3	ST-E00251:278:HF3JTALXX:1:2120:30269:37999	COX1_KM101995_Homo_sapiens	100	150	1.76e-78
TG3	ST-E00251:278:HF3JTALXX:1:2120:14143:72227	COX1_KM101995_Homo_sapiens	100	103	2.36e-52
TG3	ST-E00251:278:HF3JTALXX:1:2121:21572:1766	COX1_KM101995_Homo_sapiens	99.301	143	6.37e-73
TG3	ST-E00251:278:HF3JTALXX:1:2121:21816:11752	COX1_KM101995_Homo_sapiens	98.667	150	3.81e-75
TG3	ST-E00251:278:HF3JTALXX:1:2121:28899:29824	COX1_KM101995_Homo_sapiens	99.333	150	8.19e-77
TG3	ST-E00251:278:HF3JTALXX:1:2121:28858:29929	COX1_KM101995_Homo_sapiens	100	150	1.76e-78
TG3	ST-E00251:278:HF3JTALXX:1:2121:15148:35045	COX1_KM101995_Homo_sapiens	100	150	1.76e-78
TG3	ST-E00251:278:HF3JTALXX:1:2121:16660:56897	COX1_KM101995_Homo_sapiens	99.333	150	8.19e-77
TG3	ST-E00251:278:HF3JTALXX:1:2122:13880:16533	COX1_KM101995_Homo_sapiens	100	150	1.76e-78
TG3	ST-E00251:278:HF3JTALXX:1:2122:17360:24110	LC228857.1:1433-2977_Mus_musculus_mitochondrial_genes_for_tRNA-Met_NADH_dehydrogenase_subunit_2_tRNA-Trp_tRNA-Ala_tRNA-Asn_tRNA-Cys_tRNA-Tyr_cytochrome_c_oxidase_subunit_I_tRNA-Ser_tRNA-Asp_isolate:_6	98	150	1.77e-73
TG3	ST-E00251:278:HF3JTALXX:1:2123:32197:9906	COX1_KM101995_Homo_sapiens	98.667	150	3.81e-75
TG3	ST-E00251:278:HF3JTALXX:1:2123:32278:14863	COX1_KM101995_Homo_sapiens	100	150	1.76e-78
TG3	ST-E00251:278:HF3JTALXX:1:2123:18000:62909	COX1_KM101995_Homo_sapiens	99.333	150	8.19e-77
TG3	ST-E00251:278:HF3JTALXX:1:2123:27691:71893	COX1_KM101995_Homo_sapiens	99.333	150	8.19e-77
TG3	ST-E00251:278:HF3JTALXX:1:2124:12215:13052	JF449240.1_Tonatia_saurophila_voucher_ROM_105299_cytochrome_oxidase_subunit_1_(COI)_gene_partial_cds_mitochondrial	96.667	150	3.84e-70
TG3	ST-E00251:278:HF3JTALXX:1:2124:2950:17008	COX1_KM101995_Homo_sapiens	100	150	1.76e-78
TG3	ST-E00251:278:HF3JTALXX:1:2124:18101:35942	COX1_KM101995_Homo_sapiens	100	150	1.76e-78
TG3	ST-E00251:278:HF3JTALXX:1:2124:21785:36944	COX1_KM101995_Homo_sapiens	100	150	1.76e-78
TG3	ST-E00251:278:HF3JTALXX:1:2124:3539:42218	COX1_KM101995_Homo_sapiens	98	150	1.77e-73
TG3	ST-E00251:278:HF3JTALXX:1:2124:23815:67885	COX1_KM101995_Homo_sapiens	100	150	1.76e-78
TG3	ST-E00251:278:HF3JTALXX:1:2201:18599:16727	COX1_KM101995_Homo_sapiens	100	150	1.76e-78
TG3	ST-E00251:278:HF3JTALXX:1:2201:12114:25183	COX1_KM101995_Homo_sapiens	100	94	2.38e-47
TG3	ST-E00251:278:HF3JTALXX:1:2201:19502:42517	COX1_KM101995_Homo_sapiens	100	150	1.76e-78
TG3	ST-E00251:278:HF3JTALXX:1:2201:2524:45523	COX1_KM101995_Homo_sapiens	100	109	1.09e-55
TG3	ST-E00251:278:HF3JTALXX:1:2201:31872:56739	COX1_KM101995_Homo_sapiens	100	137	2.97e-71
TG3	ST-E00251:278:HF3JTALXX:1:2202:28412:20928	COX1_KM101995_Homo_sapiens	100	150	1.76e-78
TG3	ST-E00251:278:HF3JTALXX:1:2202:28869:21333	COX1_KM101995_Homo_sapiens	100	150	1.76e-78
TG3	ST-E00251:278:HF3JTALXX:1:2202:5751:59516	COX1_KM101995_Homo_sapiens	100	150	1.76e-78
TG3	ST-E00251:278:HF3JTALXX:1:2203:27783:5704	COX1_KM101995_Homo_sapiens	98.276	58	4.09e-25
TG3	ST-E00251:278:HF3JTALXX:1:2203:27976:17219	COX1_KM101995_Homo_sapiens	100	150	1.76e-78
TG3	ST-E00251:278:HF3JTALXX:1:2203:15473:32584	COX1_KM101995_Homo_sapiens	99.333	150	8.19e-77
TG3	ST-E00251:278:HF3JTALXX:1:2203:28808:35186	COX1_KM101995_Homo_sapiens	100	150	1.76e-78
TG3	ST-E00251:278:HF3JTALXX:1:2203:2920:39141	COX1_KM101995_Homo_sapiens	96.644	149	1.38e-69
TG3	ST-E00251:278:HF3JTALXX:1:2203:17746:54102	COX1_KM101995_Homo_sapiens	99.333	150	8.19e-77
TG3	ST-E00251:278:HF3JTALXX:1:2203:14012:65669	JN601073.1:5336-6880_Sus_scrofa_isolate_3_breed_Turopolje_mitochondrion_complete_genome	99.333	150	8.19e-77
TG3	ST-E00251:278:HF3JTALXX:1:2204:11292:17852	COX1_KM101995_Homo_sapiens	100	150	1.76e-78
TG3	ST-E00251:278:HF3JTALXX:1:2204:14438:24356	COX1_KM101995_Homo_sapiens	100	150	1.76e-78
TG3	ST-E00251:278:HF3JTALXX:1:2205:7395:1713	COX1_KM101995_Homo_sapiens	100	150	1.76e-78
TG3	ST-E00251:278:HF3JTALXX:1:2206:5984:44521	COX1_KM101995_Homo_sapiens	98	150	1.77e-73
TG3	ST-E00251:278:HF3JTALXX:1:2207:4990:12173	COX1_KM101995_Homo_sapiens	100	150	1.76e-78
TG3	ST-E00251:278:HF3JTALXX:1:2207:3863:19821	COX1_KM101995_Homo_sapiens	100	150	1.76e-78
TG3	ST-E00251:278:HF3JTALXX:1:2207:9922:39212	COX1_KM101995_Homo_sapiens	99.329	149	2.94e-76
TG3	ST-E00251:278:HF3JTALXX:1:2207:15859:44046	COX1_KM101995_Homo_sapiens	100	150	1.76e-78
TG3	ST-E00251:278:HF3JTALXX:1:2207:24992:58848	COX1_KM101995_Homo_sapiens	100	150	1.76e-78
TG3	ST-E00251:278:HF3JTALXX:1:2207:6695:60940	COX1_KM101995_Homo_sapiens	100	91	1.11e-45
TG3	ST-E00251:278:HF3JTALXX:1:2207:23865:73282	COX1_KM101995_Homo_sapiens	100	150	1.76e-78
TG3	ST-E00251:278:HF3JTALXX:1:2208:9922:22159	COX1_KM101995_Homo_sapiens	100	150	1.76e-78
TG3	ST-E00251:278:HF3JTALXX:1:2208:10176:22634	COX1_KM101995_Homo_sapiens	100	150	1.76e-78
TG3	ST-E00251:278:HF3JTALXX:1:2208:20364:33287	COX1_KM101995_Homo_sapiens	100	150	1.76e-78
TG3	ST-E00251:278:HF3JTALXX:1:2208:4482:33691	COX1_KM101995_Homo_sapiens	100	150	1.76e-78
TG3	ST-E00251:278:HF3JTALXX:1:2208:20232:43466	COX1_KM101995_Homo_sapiens	98	150	1.77e-73
TG3	ST-E00251:278:HF3JTALXX:1:2208:2818:47369	COX1_KM101995_Homo_sapiens	100	150	1.76e-78
TG3	ST-E00251:278:HF3JTALXX:1:2208:21024:48072	LC228857.1:1433-2977_Mus_musculus_mitochondrial_genes_for_tRNA-Met_NADH_dehydrogenase_subunit_2_tRNA-Trp_tRNA-Ala_tRNA-Asn_tRNA-Cys_tRNA-Tyr_cytochrome_c_oxidase_subunit_I_tRNA-Ser_tRNA-Asp_isolate:_6	96	150	1.78e-68
TG3	ST-E00251:278:HF3JTALXX:1:2208:13433:55069	COX1_KM101995_Homo_sapiens	100	146	2.94e-76
TG3	ST-E00251:278:HF3JTALXX:1:2209:7557:19540	COX1_KM101995_Homo_sapiens	99.187	123	8.36e-62
TG3	ST-E00251:278:HF3JTALXX:1:2209:20090:28628	COX1_KM101995_Homo_sapiens	100	109	1.09e-55
TG3	ST-E00251:278:HF3JTALXX:1:2209:19948:38754	COX1_KM101995_Homo_sapiens	100	150	1.76e-78
TG3	ST-E00251:278:HF3JTALXX:1:2209:22820:39862	COX1_KM101995_Homo_sapiens	99.333	150	8.19e-77
TG3	ST-E00251:278:HF3JTALXX:1:2209:7263:55842	COX1_KM101995_Homo_sapiens	100	150	1.76e-78
TG3	ST-E00251:278:HF3JTALXX:1:2210:22465:23636	COX1_KM101995_Homo_sapiens	100	150	1.76e-78
TG3	ST-E00251:278:HF3JTALXX:1:2210:14763:26044	COX1_KM101995_Homo_sapiens	100	149	6.33e-78
TG3	ST-E00251:278:HF3JTALXX:1:2210:15737:28330	COX1_KM101995_Homo_sapiens	98.667	150	3.81e-75
TG3	ST-E00251:278:HF3JTALXX:1:2211:3366:10521	COX1_KM101995_Homo_sapiens	98	150	1.77e-73
TG3	ST-E00251:278:HF3JTALXX:1:2211:7598:24567	COX1_KM101995_Homo_sapiens	100	150	1.76e-78
TG3	ST-E00251:278:HF3JTALXX:1:2211:27123:27908	COX1_KM101995_Homo_sapiens	100	150	1.76e-78
TG3	ST-E00251:278:HF3JTALXX:1:2211:22506:28628	COX1_KM101995_Homo_sapiens	100	150	1.76e-78
TG3	ST-E00251:278:HF3JTALXX:1:2211:7994:73000	COX1_KM101995_Homo_sapiens	100	150	1.76e-78
TG3	ST-E00251:278:HF3JTALXX:1:2211:17939:73000	COX1_KM101995_Homo_sapiens	100	150	1.76e-78
TG3	ST-E00251:278:HF3JTALXX:1:2212:7425:20542	LC228857.1:1433-2977_Mus_musculus_mitochondrial_genes_for_tRNA-Met_NADH_dehydrogenase_subunit_2_tRNA-Trp_tRNA-Ala_tRNA-Asn_tRNA-Cys_tRNA-Tyr_cytochrome_c_oxidase_subunit_I_tRNA-Ser_tRNA-Asp_isolate:_6	96	150	1.78e-68
TG3	ST-E00251:278:HF3JTALXX:1:2212:24190:21667	COX1_KM101995_Homo_sapiens	100	150	1.76e-78
TG3	ST-E00251:278:HF3JTALXX:1:2212:28006:23390	COX1_KM101995_Homo_sapiens	100	150	1.76e-78
TG3	ST-E00251:278:HF3JTALXX:1:2212:14387:33269	COX1_KM101995_Homo_sapiens	100	150	1.76e-78
TG3	ST-E00251:278:HF3JTALXX:1:2212:14478:33287	COX1_KM101995_Homo_sapiens	100	150	1.76e-78
TG3	ST-E00251:278:HF3JTALXX:1:2212:14387:33375	COX1_KM101995_Homo_sapiens	100	150	1.76e-78
TG3	ST-E00251:278:HF3JTALXX:1:2213:15087:11101	COX1_KM101995_Homo_sapiens	100	150	1.76e-78
TG3	ST-E00251:278:HF3JTALXX:1:2213:25773:26554	JF449240.1_Tonatia_saurophila_voucher_ROM_105299_cytochrome_oxidase_subunit_1_(COI)_gene_partial_cds_mitochondrial	97.273	110	3.05e-51
TG3	ST-E00251:278:HF3JTALXX:1:2213:8948:40266	COX1_KM101995_Homo_sapiens	100	150	1.76e-78
TG3	ST-E00251:278:HF3JTALXX:1:2213:31304:47703	COX1_KM101995_Homo_sapiens	98.667	150	3.81e-75
TG3	ST-E00251:278:HF3JTALXX:1:2213:13281:70275	COX1_KM101995_Homo_sapiens	100	150	1.76e-78
TG3	ST-E00251:278:HF3JTALXX:1:2214:23267:28365	COX1_KM101995_Homo_sapiens	100	150	1.76e-78
TG3	ST-E00251:278:HF3JTALXX:1:2214:14225:28804	COX1_KM101995_Homo_sapiens	99.333	150	8.19e-77
TG3	ST-E00251:278:HF3JTALXX:1:2214:26595:35924	COX1_KM101995_Homo_sapiens	100	150	1.76e-78
TG3	ST-E00251:278:HF3JTALXX:1:2214:15848:38297	COX1_KM101995_Homo_sapiens	100	150	1.76e-78
TG3	ST-E00251:278:HF3JTALXX:1:2214:5802:71699	COX1_KM101995_Homo_sapiens	95.652	138	8.36e-62
TG3	ST-E00251:278:HF3JTALXX:1:2214:15706:72332	COX1_KM101995_Homo_sapiens	97.458	118	1.09e-55
TG3	ST-E00251:278:HF3JTALXX:1:2214:26118:72543	COX1_KM101995_Homo_sapiens	95.935	123	3.92e-55
TG3	ST-E00251:278:HF3JTALXX:1:2215:27225:2065	COX1_KM101995_Homo_sapiens	97.183	71	3.14e-31
TG3	ST-E00251:278:HF3JTALXX:1:2215:8866:12244	COX1_KM101995_Homo_sapiens	99.333	150	8.19e-77
TG3	ST-E00251:278:HF3JTALXX:1:2215:3853:15303	COX1_KM101995_Homo_sapiens	99.333	150	8.19e-77
TG3	ST-E00251:278:HF3JTALXX:1:2216:4959:10820	COX1_KM101995_Homo_sapiens	99.333	150	8.19e-77
TG3	ST-E00251:278:HF3JTALXX:1:2216:32644:29912	COX1_KM101995_Homo_sapiens	100	150	1.76e-78
TG3	ST-E00251:278:HF3JTALXX:1:2216:20983:56792	COX1_KM101995_Homo_sapiens	100	150	1.76e-78
TG3	ST-E00251:278:HF3JTALXX:1:2216:4432:62364	LC228857.1:1433-2977_Mus_musculus_mitochondrial_genes_for_tRNA-Met_NADH_dehydrogenase_subunit_2_tRNA-Trp_tRNA-Ala_tRNA-Asn_tRNA-Cys_tRNA-Tyr_cytochrome_c_oxidase_subunit_I_tRNA-Ser_tRNA-Asp_isolate:_6	97.959	147	8.25e-72
TG3	ST-E00251:278:HF3JTALXX:1:2217:16092:3841	COX1_KM101995_Homo_sapiens	100	150	1.76e-78
TG3	ST-E00251:278:HF3JTALXX:1:2217:16975:12859	COX1_KM101995_Homo_sapiens	100	150	1.76e-78
TG3	ST-E00251:278:HF3JTALXX:1:2217:12865:38790	COX1_KM101995_Homo_sapiens	99.333	150	8.19e-77
TG3	ST-E00251:278:HF3JTALXX:1:2217:12834:38807	COX1_KM101995_Homo_sapiens	100	150	1.76e-78
TG3	ST-E00251:278:HF3JTALXX:1:2217:3945:55016	COX1_KM101995_Homo_sapiens	100	150	1.76e-78
TG3	ST-E00251:278:HF3JTALXX:1:2219:15219:22897	COX1_KM101995_Homo_sapiens	100	118	1.08e-60
TG3	ST-E00251:278:HF3JTALXX:1:2219:17594:23811	JF449240.1_Tonatia_saurophila_voucher_ROM_105299_cytochrome_oxidase_subunit_1_(COI)_gene_partial_cds_mitochondrial	96	150	1.78e-68
TG3	ST-E00251:278:HF3JTALXX:1:2219:18182:40723	COX1_KM101995_Homo_sapiens	100	144	3.81e-75
TG3	ST-E00251:278:HF3JTALXX:1:2220:27884:6020	COX1_KM101995_Homo_sapiens	100	150	1.76e-78
TG3	ST-E00251:278:HF3JTALXX:1:2220:18944:52273	COX1_KM101995_Homo_sapiens	100	92	3.07e-46
TG3	ST-E00251:278:HF3JTALXX:1:2220:26403:65476	COX1_KM101995_Homo_sapiens	98.667	150	3.81e-75
TG3	ST-E00251:278:HF3JTALXX:1:2220:29051:66267	COX1_KM101995_Homo_sapiens	100	150	1.76e-78
TG3	ST-E00251:278:HF3JTALXX:1:2221:21095:39792	LC228857.1:1433-2977_Mus_musculus_mitochondrial_genes_for_tRNA-Met_NADH_dehydrogenase_subunit_2_tRNA-Trp_tRNA-Ala_tRNA-Asn_tRNA-Cys_tRNA-Tyr_cytochrome_c_oxidase_subunit_I_tRNA-Ser_tRNA-Asp_isolate:_6	98.667	150	3.81e-75
TG3	ST-E00251:278:HF3JTALXX:1:2221:28564:43976	COX1_KM101995_Homo_sapiens	100	129	8.3e-67
TG3	ST-E00251:278:HF3JTALXX:1:2221:22567:69555	COX1_KM101995_Homo_sapiens	99.329	149	2.94e-76
TG3	ST-E00251:278:HF3JTALXX:1:2222:25256:4421	COX1_KM101995_Homo_sapiens	100	150	1.76e-78
TG3	ST-E00251:278:HF3JTALXX:1:2222:25479:19153	COX1_KM101995_Homo_sapiens	100	150	1.76e-78
TG3	ST-E00251:278:HF3JTALXX:1:2222:30655:37155	JF449240.1_Tonatia_saurophila_voucher_ROM_105299_cytochrome_oxidase_subunit_1_(COI)_gene_partial_cds_mitochondrial	96.774	62	3.16e-26
TG3	ST-E00251:278:HF3JTALXX:1:2223:8532:20559	COX1_KM101995_Homo_sapiens	99.333	150	8.19e-77
TG3	ST-E00251:278:HF3JTALXX:1:2223:25621:49390	COX1_KM101995_Homo_sapiens	100	150	1.76e-78
TG3	ST-E00251:278:HF3JTALXX:1:2223:24180:57512	COX1_KM101995_Homo_sapiens	100	150	1.76e-78
TG3	ST-E00251:278:HF3JTALXX:1:2224:16721:28980	COX1_KM101995_Homo_sapiens	98.667	150	3.81e-75
TG3	ST-E00251:278:HF3JTALXX:1:2224:16234:30703	COX1_KM101995_Homo_sapiens	98.667	150	3.81e-75
TG3	ST-E00251:278:HF3JTALXX:1:2224:27661:33762	JN601073.1:5336-6880_Sus_scrofa_isolate_3_breed_Turopolje_mitochondrion_complete_genome	100	82	1.11e-40
TG3	ST-E00251:278:HF3JTALXX:1:2224:27630:36662	COX1_KM101995_Homo_sapiens	100	150	1.76e-78
TG3	ST-E00251:278:HF3JTALXX:1:2224:18822:64474	COX1_KM101995_Homo_sapiens	100	150	1.76e-78
TG3	ST-E00251:278:HF3JTALXX:1:2224:14894:70891	COX1_KM101995_Homo_sapiens	100	150	1.76e-78
TG3	ST-E00251:278:HF3JTALXX:1:1101:8471:40565	COX1_KM101995_Homo_sapiens	100	144	3.81e-75
TG3	ST-E00251:278:HF3JTALXX:1:1101:31355:51307	JN601073.1:5336-6880_Sus_scrofa_isolate_3_breed_Turopolje_mitochondrion_complete_genome	100	149	6.33e-78
TG3	ST-E00251:278:HF3JTALXX:1:1101:10998:51447	COX1_KM101995_Homo_sapiens	100	143	1.37e-74
TG3	ST-E00251:278:HF3JTALXX:1:1101:1123:59798	COX1_KM101995_Homo_sapiens	100	149	6.33e-78
TG3	ST-E00251:278:HF3JTALXX:1:1101:18832:63156	COX1_KM101995_Homo_sapiens	99.333	150	8.19e-77
TG3	ST-E00251:278:HF3JTALXX:1:1102:28260:8007	COX1_KM101995_Homo_sapiens	100	150	1.76e-78
TG3	ST-E00251:278:HF3JTALXX:1:1102:13606:10714	COX1_KM101995_Homo_sapiens	100	150	1.76e-78
TG3	ST-E00251:278:HF3JTALXX:1:1102:32268:18186	COX1_KM101995_Homo_sapiens	99.333	150	8.19e-77
TG3	ST-E00251:278:HF3JTALXX:1:1102:18558:25341	COX1_KM101995_Homo_sapiens	100	150	1.76e-78
TG3	ST-E00251:278:HF3JTALXX:1:1102:4279:25499	COX1_KM101995_Homo_sapiens	100	150	1.76e-78
TG3	ST-E00251:278:HF3JTALXX:1:1102:28006:45505	COX1_KM101995_Homo_sapiens	100	150	1.76e-78
TG3	ST-E00251:278:HF3JTALXX:1:1102:15209:69326	COX1_KM101995_Homo_sapiens	100	131	6.42e-68
TG3	ST-E00251:278:HF3JTALXX:1:1103:14945:36416	COX1_KM101995_Homo_sapiens	100	150	1.76e-78
TG3	ST-E00251:278:HF3JTALXX:1:1103:24890:65986	COX1_KM101995_Homo_sapiens	100	150	1.76e-78
TG3	ST-E00251:278:HF3JTALXX:1:1103:10003:66847	COX1_KM101995_Homo_sapiens	99.333	150	8.19e-77
TG3	ST-E00251:278:HF3JTALXX:1:1104:11424:24198	COX1_KM101995_Homo_sapiens	98.592	142	3.84e-70
TG3	ST-E00251:278:HF3JTALXX:1:1104:22282:30527	COX1_KM101995_Homo_sapiens	98.667	150	3.81e-75
TG3	ST-E00251:278:HF3JTALXX:1:1104:28047:52256	COX1_KM101995_Homo_sapiens	100	150	1.76e-78
TG3	ST-E00251:278:HF3JTALXX:1:1104:10338:56247	COX1_KM101995_Homo_sapiens	99.333	150	8.19e-77
TG3	ST-E00251:278:HF3JTALXX:1:1104:30604:66777	COX1_KM101995_Homo_sapiens	100	150	1.76e-78
TG3	ST-E00251:278:HF3JTALXX:1:1104:3813:72227	COX1_KM101995_Homo_sapiens	100	150	1.76e-78
TG3	ST-E00251:278:HF3JTALXX:1:1105:12692:12824	COX1_KM101995_Homo_sapiens	100	150	1.76e-78
TG3	ST-E00251:278:HF3JTALXX:1:1105:18903:45417	COX1_KM101995_Homo_sapiens	100	150	1.76e-78
TG3	ST-E00251:278:HF3JTALXX:1:1106:24271:38684	COX1_KM101995_Homo_sapiens	100	54	4.09e-25
TG3	ST-E00251:278:HF3JTALXX:1:1106:14032:45417	COX1_KM101995_Homo_sapiens	99.333	150	8.19e-77
TG3	ST-E00251:278:HF3JTALXX:1:1107:7984:3260	COX1_KM101995_Homo_sapiens	97.279	147	3.84e-70
TG3	ST-E00251:278:HF3JTALXX:1:1107:15270:11910	COX1_KM101995_Homo_sapiens	99.333	150	8.19e-77
TG3	ST-E00251:278:HF3JTALXX:1:1107:28950:17149	COX1_KM101995_Homo_sapiens	100	150	1.76e-78
TG3	ST-E00251:278:HF3JTALXX:1:1107:22333:69572	COX1_KM101995_Homo_sapiens	97.479	119	3.03e-56
TG3	ST-E00251:278:HF3JTALXX:1:1108:28940:30281	COX1_KM101995_Homo_sapiens	99.306	144	1.77e-73
TG3	ST-E00251:278:HF3JTALXX:1:1109:27214:12595	COX1_KM101995_Homo_sapiens	100	37	1.15e-15
TG3	ST-E00251:278:HF3JTALXX:1:1109:4371:16023	COX1_KM101995_Homo_sapiens	100	150	1.76e-78
TG3	ST-E00251:278:HF3JTALXX:1:1109:28341:25095	COX1_KM101995_Homo_sapiens	100	149	6.33e-78
TG3	ST-E00251:278:HF3JTALXX:1:1109:30563:36961	COX1_KM101995_Homo_sapiens	100	150	1.76e-78
TG3	ST-E00251:278:HF3JTALXX:1:1109:20791:40600	LC228857.1:1433-2977_Mus_musculus_mitochondrial_genes_for_tRNA-Met_NADH_dehydrogenase_subunit_2_tRNA-Trp_tRNA-Ala_tRNA-Asn_tRNA-Cys_tRNA-Tyr_cytochrome_c_oxidase_subunit_I_tRNA-Ser_tRNA-Asp_isolate:_6	98.667	150	3.81e-75
TG3	ST-E00251:278:HF3JTALXX:1:1109:32410:46806	COX1_KM101995_Homo_sapiens	99.329	149	2.94e-76
TG3	ST-E00251:278:HF3JTALXX:1:1110:32096:7409	COX1_KM101995_Homo_sapiens	98.667	150	3.81e-75
TG3	ST-E00251:278:HF3JTALXX:1:1111:5660:10310	COX1_KM101995_Homo_sapiens	100	125	1.39e-64
TG3	ST-E00251:278:HF3JTALXX:1:1111:12378:29929	COX1_KM101995_Homo_sapiens	99.333	150	8.19e-77
TG3	ST-E00251:278:HF3JTALXX:1:1111:14407:37911	COX1_KM101995_Homo_sapiens	98.667	150	3.81e-75
TG3	ST-E00251:278:HF3JTALXX:1:1111:19086:43800	COX1_KM101995_Homo_sapiens	100	150	1.76e-78
TG3	ST-E00251:278:HF3JTALXX:1:1111:21217:48371	COX1_KM101995_Homo_sapiens	100	150	1.76e-78
TG3	ST-E00251:278:HF3JTALXX:1:1112:26037:5774	COX1_KM101995_Homo_sapiens	100	150	1.76e-78
TG3	ST-E00251:278:HF3JTALXX:1:1112:6847:18871	COX1_KM101995_Homo_sapiens	100	150	1.76e-78
TG3	ST-E00251:278:HF3JTALXX:1:1112:5832:19715	COX1_KM101995_Homo_sapiens	100	119	3.01e-61
TG3	ST-E00251:278:HF3JTALXX:1:1112:7902:41304	COX1_KM101995_Homo_sapiens	100	150	1.76e-78
TG3	ST-E00251:278:HF3JTALXX:1:1113:21714:68711	COX1_KM101995_Homo_sapiens	100	150	1.76e-78
TG3	ST-E00251:278:HF3JTALXX:1:1114:15432:14019	COX1_KM101995_Homo_sapiens	100	150	1.76e-78
TG3	ST-E00251:278:HF3JTALXX:1:1115:20811:27697	COX1_KM101995_Homo_sapiens	100	150	1.76e-78
TG3	ST-E00251:278:HF3JTALXX:1:1115:21034:27837	COX1_KM101995_Homo_sapiens	100	150	1.76e-78
TG3	ST-E00251:278:HF3JTALXX:1:1116:29143:15900	COX1_KM101995_Homo_sapiens	100	150	1.76e-78
TG3	ST-E00251:278:HF3JTALXX:1:1116:5416:32390	JF449240.1_Tonatia_saurophila_voucher_ROM_105299_cytochrome_oxidase_subunit_1_(COI)_gene_partial_cds_mitochondrial	97.273	110	3.05e-51
TG3	ST-E00251:278:HF3JTALXX:1:1116:5578:36645	COX1_KM101995_Homo_sapiens	100	150	1.76e-78
TG3	ST-E00251:278:HF3JTALXX:1:1116:26129:45734	COX1_KM101995_Homo_sapiens	100	150	1.76e-78
TG3	ST-E00251:278:HF3JTALXX:1:1116:24901:45892	COX1_KM101995_Homo_sapiens	100	150	1.76e-78
TG3	ST-E00251:278:HF3JTALXX:1:1116:25692:48494	COX1_KM101995_Homo_sapiens	100	150	1.76e-78
TG3	ST-E00251:278:HF3JTALXX:1:1117:20943:16006	COX1_KM101995_Homo_sapiens	100	150	1.76e-78
TG3	ST-E00251:278:HF3JTALXX:1:1117:32045:33023	COX1_KM101995_Homo_sapiens	98.667	150	3.81e-75
TG3	ST-E00251:278:HF3JTALXX:1:1118:6512:20260	COX1_KM101995_Homo_sapiens	100	62	1.46e-29
TG3	ST-E00251:278:HF3JTALXX:1:1118:21450:22018	COX1_KM101995_Homo_sapiens	100	150	1.76e-78
TG3	ST-E00251:278:HF3JTALXX:1:1118:20699:25991	LC228857.1:1433-2977_Mus_musculus_mitochondrial_genes_for_tRNA-Met_NADH_dehydrogenase_subunit_2_tRNA-Trp_tRNA-Ala_tRNA-Asn_tRNA-Cys_tRNA-Tyr_cytochrome_c_oxidase_subunit_I_tRNA-Ser_tRNA-Asp_isolate:_6	97.279	147	3.84e-70
TG3	ST-E00251:278:HF3JTALXX:1:1118:2453:66074	COX1_KM101995_Homo_sapiens	99.333	150	8.19e-77
TG3	ST-E00251:278:HF3JTALXX:1:1119:10500:12894	COX1_KM101995_Homo_sapiens	100	145	1.06e-75
TG3	ST-E00251:278:HF3JTALXX:1:1119:19228:23126	COX1_KM101995_Homo_sapiens	99.329	149	2.94e-76
TG3	ST-E00251:278:HF3JTALXX:1:1119:12520:39458	COX1_KM101995_Homo_sapiens	100	130	2.31e-67
TG3	ST-E00251:278:HF3JTALXX:1:1119:7436:41901	COX1_KM101995_Homo_sapiens	99.333	150	8.19e-77
TG3	ST-E00251:278:HF3JTALXX:1:1120:32491:18784	COX1_KM101995_Homo_sapiens	100	150	1.76e-78
TG3	ST-E00251:278:HF3JTALXX:1:1120:28392:29613	COX1_KM101995_Homo_sapiens	100	150	1.76e-78
TG3	ST-E00251:278:HF3JTALXX:1:1120:28270:60519	COX1_KM101995_Homo_sapiens	100	150	1.76e-78
TG3	ST-E00251:278:HF3JTALXX:1:1120:28331:60519	COX1_KM101995_Homo_sapiens	100	150	1.76e-78
TG3	ST-E00251:278:HF3JTALXX:1:1120:28686:60606	COX1_KM101995_Homo_sapiens	100	150	1.76e-78
TG3	ST-E00251:278:HF3JTALXX:1:1120:28168:60870	COX1_KM101995_Homo_sapiens	100	150	1.76e-78
TG3	ST-E00251:278:HF3JTALXX:1:1120:8329:68342	COX1_KM101995_Homo_sapiens	100	150	1.76e-78
TG3	ST-E00251:278:HF3JTALXX:1:1120:8217:68359	COX1_KM101995_Homo_sapiens	100	150	1.76e-78
TG3	ST-E00251:278:HF3JTALXX:1:1121:14093:28540	COX1_KM101995_Homo_sapiens	100	150	1.76e-78
TG3	ST-E00251:278:HF3JTALXX:1:1121:3082:40653	COX1_KM101995_Homo_sapiens	100	150	1.76e-78
TG3	ST-E00251:278:HF3JTALXX:1:1122:22871:15795	COX1_KM101995_Homo_sapiens	99.333	150	8.19e-77
TG3	ST-E00251:278:HF3JTALXX:1:1122:5193:20014	COX1_KM101995_Homo_sapiens	100	150	1.76e-78
TG3	ST-E00251:278:HF3JTALXX:1:1122:26463:53873	COX1_KM101995_Homo_sapiens	100	150	1.76e-78
TG3	ST-E00251:278:HF3JTALXX:1:1123:25469:32320	COX1_KM101995_Homo_sapiens	100	150	1.76e-78
TG3	ST-E00251:278:HF3JTALXX:1:1123:22140:41145	COX1_KM101995_Homo_sapiens	100	99	3.95e-50
TG3	ST-E00251:278:HF3JTALXX:1:1123:27468:49074	COX1_KM101995_Homo_sapiens	100	150	1.76e-78
TG3	ST-E00251:278:HF3JTALXX:1:1123:32025:49584	COX1_KM101995_Homo_sapiens	99.333	150	8.19e-77
TG3	ST-E00251:278:HF3JTALXX:1:1123:24048:71031	JN601073.1:5336-6880_Sus_scrofa_isolate_3_breed_Turopolje_mitochondrion_complete_genome	99.333	150	8.19e-77
TG3	ST-E00251:278:HF3JTALXX:1:1124:26839:17465	COX1_KM101995_Homo_sapiens	100	150	1.76e-78
TG3	ST-E00251:278:HF3JTALXX:1:1124:2686:18450	COX1_KM101995_Homo_sapiens	100	150	1.76e-78
TG3	ST-E00251:278:HF3JTALXX:1:1124:16254:67445	COX1_KM101995_Homo_sapiens	100	128	2.99e-66
TG3	ST-E00251:278:HF3JTALXX:1:1201:28534:4473	JN601073.1:5336-6880_Sus_scrofa_isolate_3_breed_Turopolje_mitochondrion_complete_genome	100	150	1.76e-78
TG3	ST-E00251:278:HF3JTALXX:1:1201:2260:10749	LC228857.1:1433-2977_Mus_musculus_mitochondrial_genes_for_tRNA-Met_NADH_dehydrogenase_subunit_2_tRNA-Trp_tRNA-Ala_tRNA-Asn_tRNA-Cys_tRNA-Tyr_cytochrome_c_oxidase_subunit_I_tRNA-Ser_tRNA-Asp_isolate:_6	100	150	1.76e-78
TG3	ST-E00251:278:HF3JTALXX:1:1201:8288:23091	COX1_KM101995_Homo_sapiens	100	142	4.93e-74
TG3	ST-E00251:278:HF3JTALXX:1:1201:21572:63015	COX1_KM101995_Homo_sapiens	99.333	150	8.19e-77
TG3	ST-E00251:278:HF3JTALXX:1:1202:15067:15039	COX1_KM101995_Homo_sapiens	99.333	150	8.19e-77
TG3	ST-E00251:278:HF3JTALXX:1:1202:9851:64896	COX1_KM101995_Homo_sapiens	100	150	1.76e-78
TG3	ST-E00251:278:HF3JTALXX:1:1203:16072:3841	COX1_KM101995_Homo_sapiens	100	150	1.76e-78
TG3	ST-E00251:278:HF3JTALXX:1:1203:14732:34254	COX1_KM101995_Homo_sapiens	100	150	1.76e-78
TG3	ST-E00251:278:HF3JTALXX:1:1203:3478:56633	COX1_KM101995_Homo_sapiens	97.333	150	8.25e-72
TG3	ST-E00251:278:HF3JTALXX:1:1203:30036:59604	COX1_KM101995_Homo_sapiens	100	150	1.76e-78
TG3	ST-E00251:278:HF3JTALXX:1:1204:12642:25253	COX1_KM101995_Homo_sapiens	100	150	1.76e-78
TG3	ST-E00251:278:HF3JTALXX:1:1204:12845:25640	COX1_KM101995_Homo_sapiens	100	150	1.76e-78
TG3	ST-E00251:278:HF3JTALXX:1:1204:18599:36733	COX1_KM101995_Homo_sapiens	99.333	150	8.19e-77
TG3	ST-E00251:278:HF3JTALXX:1:1204:22049:47668	COX1_KM101995_Homo_sapiens	100	150	1.76e-78
TG3	ST-E00251:278:HF3JTALXX:1:1204:28534:49443	COX1_KM101995_Homo_sapiens	100	104	6.56e-53
TG3	ST-E00251:278:HF3JTALXX:1:1204:31406:54383	COX1_KM101995_Homo_sapiens	100	104	6.56e-53
TG3	ST-E00251:278:HF3JTALXX:1:1205:8877:46402	COX1_KM101995_Homo_sapiens	100	150	1.76e-78
TG3	ST-E00251:278:HF3JTALXX:1:1206:13646:6636	COX1_KM101995_Homo_sapiens	100	150	1.76e-78
TG3	ST-E00251:278:HF3JTALXX:1:1206:2290:23987	COX1_KM101995_Homo_sapiens	99.333	150	8.19e-77
TG3	ST-E00251:278:HF3JTALXX:1:1206:15097:36364	COX1_KM101995_Homo_sapiens	100	150	1.76e-78
TG3	ST-E00251:278:HF3JTALXX:1:1207:32451:70961	COX1_KM101995_Homo_sapiens	95.333	150	8.3e-67
TG3	ST-E00251:278:HF3JTALXX:1:1208:32573:15479	COX1_KM101995_Homo_sapiens	100	150	1.76e-78
TG3	ST-E00251:278:HF3JTALXX:1:1208:27478:56897	COX1_KM101995_Homo_sapiens	98.182	110	6.56e-53
TG3	ST-E00251:278:HF3JTALXX:1:1208:21379:58251	COX1_KM101995_Homo_sapiens	100	150	1.76e-78
TG3	ST-E00251:278:HF3JTALXX:1:1208:9120:58813	COX1_KM101995_Homo_sapiens	100	150	1.76e-78
TG3	ST-E00251:278:HF3JTALXX:1:1208:28767:66654	COX1_KM101995_Homo_sapiens	100	150	1.76e-78
TG3	ST-E00251:278:HF3JTALXX:1:1208:16731:70486	COX1_KM101995_Homo_sapiens	100	150	1.76e-78
TG3	ST-E00251:278:HF3JTALXX:1:1209:6816:30492	COX1_KM101995_Homo_sapiens	100	150	1.76e-78
TG3	ST-E00251:278:HF3JTALXX:1:1209:5639:35168	JN601073.1:5336-6880_Sus_scrofa_isolate_3_breed_Turopolje_mitochondrion_complete_genome	99.242	132	8.3e-67
TG3	ST-E00251:278:HF3JTALXX:1:1209:3873:46876	COX1_KM101995_Homo_sapiens	99.333	150	8.19e-77
TG3	ST-E00251:278:HF3JTALXX:1:1210:16133:4895	COX1_KM101995_Homo_sapiens	100	150	1.76e-78
TG3	ST-E00251:278:HF3JTALXX:1:1210:12479:14142	COX1_KM101995_Homo_sapiens	100	149	6.33e-78
TG3	ST-E00251:278:HF3JTALXX:1:1210:5041:31951	COX1_KM101995_Homo_sapiens	100	150	1.76e-78
TG3	ST-E00251:278:HF3JTALXX:1:1210:25367:47861	COX1_KM101995_Homo_sapiens	100	150	1.76e-78
TG3	ST-E00251:278:HF3JTALXX:1:1210:17127:49689	COX1_KM101995_Homo_sapiens	99.333	150	8.19e-77
TG3	ST-E00251:278:HF3JTALXX:1:1210:2372:69801	COX1_KM101995_Homo_sapiens	100	150	1.76e-78
TG3	ST-E00251:278:HF3JTALXX:1:1211:25905:17360	COX1_KM101995_Homo_sapiens	100	150	1.76e-78
TG3	ST-E00251:278:HF3JTALXX:1:1211:18294:18168	COX1_KM101995_Homo_sapiens	100	150	1.76e-78
TG3	ST-E00251:278:HF3JTALXX:1:1211:29193:27802	COX1_KM101995_Homo_sapiens	100	58	2.44e-27
TG3	ST-E00251:278:HF3JTALXX:1:1211:5416:59077	COX1_KM101995_Homo_sapiens	100	150	1.76e-78
TG3	ST-E00251:278:HF3JTALXX:1:1212:12327:5440	COX1_KM101995_Homo_sapiens	99.329	149	2.94e-76
TG3	ST-E00251:278:HF3JTALXX:1:1212:16772:10574	COX1_KM101995_Homo_sapiens	98	150	1.77e-73
TG3	ST-E00251:278:HF3JTALXX:1:1212:32694:12244	COX1_KM101995_Homo_sapiens	99.333	150	8.19e-77
TG3	ST-E00251:278:HF3JTALXX:1:1213:30391:20383	COX1_KM101995_Homo_sapiens	97.333	150	8.25e-72
TG3	ST-E00251:278:HF3JTALXX:1:1213:31781:28031	COX1_KM101995_Homo_sapiens	98.667	150	3.81e-75
TG3	ST-E00251:278:HF3JTALXX:1:1213:13149:41919	COX1_KM101995_Homo_sapiens	99.333	150	8.19e-77
TG3	ST-E00251:278:HF3JTALXX:1:1213:12571:42851	COX1_KM101995_Homo_sapiens	100	150	1.76e-78
TG3	ST-E00251:278:HF3JTALXX:1:1213:12631:42851	COX1_KM101995_Homo_sapiens	100	150	1.76e-78
TG3	ST-E00251:278:HF3JTALXX:1:1213:12286:45769	COX1_KM101995_Homo_sapiens	99.333	150	8.19e-77
TG3	ST-E00251:278:HF3JTALXX:1:1214:14702:5792	COX1_KM101995_Homo_sapiens	100	150	1.76e-78
TG3	ST-E00251:278:HF3JTALXX:1:1214:3295:11769	COX1_KM101995_Homo_sapiens	100	150	1.76e-78
TG3	ST-E00251:278:HF3JTALXX:1:1214:28686:27661	COX1_KM101995_Homo_sapiens	100	115	5.03e-59
TG3	ST-E00251:278:HF3JTALXX:1:1214:23043:55895	COX1_KM101995_Homo_sapiens	100	150	1.76e-78
TG3	ST-E00251:278:HF3JTALXX:1:1214:24596:59815	COX1_KM101995_Homo_sapiens	100	150	1.76e-78
TG3	ST-E00251:278:HF3JTALXX:1:1216:15168:2768	COX1_KM101995_Homo_sapiens	100	150	1.76e-78
TG3	ST-E00251:278:HF3JTALXX:1:1216:22262:40372	COX1_KM101995_Homo_sapiens	100	150	1.76e-78
TG3	ST-E00251:278:HF3JTALXX:1:1216:30563:53100	COX1_KM101995_Homo_sapiens	100	150	1.76e-78
TG3	ST-E00251:278:HF3JTALXX:1:1216:30513:54981	COX1_KM101995_Homo_sapiens	100	150	1.76e-78
TG3	ST-E00251:278:HF3JTALXX:1:1216:16741:59182	COX1_KM101995_Homo_sapiens	100	150	1.76e-78
TG3	ST-E00251:278:HF3JTALXX:1:1216:24058:69854	COX1_KM101995_Homo_sapiens	100	150	1.76e-78
TG3	ST-E00251:278:HF3JTALXX:1:1217:26240:6759	COX1_KM101995_Homo_sapiens	100	150	1.76e-78
TG3	ST-E00251:278:HF3JTALXX:1:1217:26240:6794	COX1_KM101995_Homo_sapiens	100	150	1.76e-78
TG3	ST-E00251:278:HF3JTALXX:1:1217:8400:13721	COX1_KM101995_Homo_sapiens	100	150	1.76e-78
TG3	ST-E00251:278:HF3JTALXX:1:1217:7649:13931	COX1_KM101995_Homo_sapiens	100	150	1.76e-78
TG3	ST-E00251:278:HF3JTALXX:1:1217:23876:68869	COX1_KM101995_Homo_sapiens	100	150	1.76e-78
TG3	ST-E00251:278:HF3JTALXX:1:1217:24403:69256	COX1_KM101995_Homo_sapiens	100	150	1.76e-78
TG3	ST-E00251:278:HF3JTALXX:1:1218:31609:5968	COX1_KM101995_Homo_sapiens	100	128	2.99e-66
TG3	ST-E00251:278:HF3JTALXX:1:1218:2828:7726	COX1_KM101995_Homo_sapiens	100	125	1.39e-64
TG3	ST-E00251:278:HF3JTALXX:1:1218:9810:10679	LC228857.1:1433-2977_Mus_musculus_mitochondrial_genes_for_tRNA-Met_NADH_dehydrogenase_subunit_2_tRNA-Trp_tRNA-Ala_tRNA-Asn_tRNA-Cys_tRNA-Tyr_cytochrome_c_oxidase_subunit_I_tRNA-Ser_tRNA-Asp_isolate:_6	96.667	150	3.84e-70
TG3	ST-E00251:278:HF3JTALXX:1:1218:22303:11681	COX1_KM101995_Homo_sapiens	99.333	150	8.19e-77
TG3	ST-E00251:278:HF3JTALXX:1:1218:9333:15514	COX1_KM101995_Homo_sapiens	100	150	1.76e-78
TG3	ST-E00251:278:HF3JTALXX:1:1218:1448:20629	COX1_KM101995_Homo_sapiens	99.194	124	2.33e-62
TG3	ST-E00251:278:HF3JTALXX:1:1218:29680:33111	COX1_KM101995_Homo_sapiens	100	72	4.03e-35
TG3	ST-E00251:278:HF3JTALXX:1:1218:18670:38895	COX1_KM101995_Homo_sapiens	100	150	1.76e-78
TG3	ST-E00251:278:HF3JTALXX:1:1218:3843:41198	COX1_KM101995_Homo_sapiens	98.667	150	3.81e-75
TG3	ST-E00251:278:HF3JTALXX:1:1218:30228:72596	COX1_KM101995_Homo_sapiens	100	150	1.76e-78
TG3	ST-E00251:278:HF3JTALXX:1:1219:19329:7585	COX1_KM101995_Homo_sapiens	100	150	1.76e-78
TG3	ST-E00251:278:HF3JTALXX:1:1219:7375:29841	COX1_KM101995_Homo_sapiens	100	150	1.76e-78
TG3	ST-E00251:278:HF3JTALXX:1:1219:18243:42939	COX1_KM101995_Homo_sapiens	100	150	1.76e-78
TG3	ST-E00251:278:HF3JTALXX:1:1219:25692:54225	COX1_KM101995_Homo_sapiens	100	150	1.76e-78
TG3	ST-E00251:278:HF3JTALXX:1:1219:29731:56018	COX1_KM101995_Homo_sapiens	97.872	141	1.78e-68
TG3	ST-E00251:278:HF3JTALXX:1:1220:23906:50779	COX1_KM101995_Homo_sapiens	100	150	1.76e-78
TG3	ST-E00251:278:HF3JTALXX:1:1220:18548:58268	JN601073.1:5336-6880_Sus_scrofa_isolate_3_breed_Turopolje_mitochondrion_complete_genome	100	150	1.76e-78
TG3	ST-E00251:278:HF3JTALXX:1:1221:12246:19750	COX1_KM101995_Homo_sapiens	100	150	1.76e-78
TG3	ST-E00251:278:HF3JTALXX:1:1221:29356:47175	COX1_KM101995_Homo_sapiens	95.333	150	8.3e-67
TG3	ST-E00251:278:HF3JTALXX:1:1221:5660:65617	LC228857.1:1433-2977_Mus_musculus_mitochondrial_genes_for_tRNA-Met_NADH_dehydrogenase_subunit_2_tRNA-Trp_tRNA-Ala_tRNA-Asn_tRNA-Cys_tRNA-Tyr_cytochrome_c_oxidase_subunit_I_tRNA-Ser_tRNA-Asp_isolate:_6	99.333	150	8.19e-77
TG3	ST-E00251:278:HF3JTALXX:1:1221:19918:66935	COX1_KM101995_Homo_sapiens	98.936	94	1.11e-45
TG3	ST-E00251:278:HF3JTALXX:1:1222:11901:58637	COX1_KM101995_Homo_sapiens	99.333	150	8.19e-77
TG3	ST-E00251:278:HF3JTALXX:1:1222:30969:63894	COX1_KM101995_Homo_sapiens	98.667	150	3.81e-75
TG3	ST-E00251:278:HF3JTALXX:1:1222:11434:71119	COX1_KM101995_Homo_sapiens	98.667	150	3.81e-75
TG3	ST-E00251:278:HF3JTALXX:1:1223:14286:16779	COX1_KM101995_Homo_sapiens	98.413	63	6.79e-28
TG3	ST-E00251:278:HF3JTALXX:1:1223:14387:41427	LC228857.1:1433-2977_Mus_musculus_mitochondrial_genes_for_tRNA-Met_NADH_dehydrogenase_subunit_2_tRNA-Trp_tRNA-Ala_tRNA-Asn_tRNA-Cys_tRNA-Tyr_cytochrome_c_oxidase_subunit_I_tRNA-Ser_tRNA-Asp_isolate:_6	97.333	150	8.25e-72
TG3	ST-E00251:278:HF3JTALXX:1:1223:12601:63824	COX1_KM101995_Homo_sapiens	100	150	1.76e-78
TG3	ST-E00251:278:HF3JTALXX:1:1224:29122:38227	LC228857.1:1433-2977_Mus_musculus_mitochondrial_genes_for_tRNA-Met_NADH_dehydrogenase_subunit_2_tRNA-Trp_tRNA-Ala_tRNA-Asn_tRNA-Cys_tRNA-Tyr_cytochrome_c_oxidase_subunit_I_tRNA-Ser_tRNA-Asp_isolate:_6	97.333	150	8.25e-72
TG3	ST-E00251:278:HF3JTALXX:1:1224:12571:73088	JN601073.1:5336-6880_Sus_scrofa_isolate_3_breed_Turopolje_mitochondrion_complete_genome	100	150	1.76e-78
TG3	ST-E00251:278:HF3JTALXX:1:2101:7740:7620	COX1_KM101995_Homo_sapiens	99.333	150	8.19e-77
TG3	ST-E00251:278:HF3JTALXX:1:2101:20709:28611	COX1_KM101995_Homo_sapiens	100	92	3.07e-46
TG3	ST-E00251:278:HF3JTALXX:1:2101:29863:59516	COX1_KM101995_Homo_sapiens	100	86	6.65e-43
TG3	ST-E00251:278:HF3JTALXX:1:2102:9110:5669	COX1_KM101995_Homo_sapiens	100	150	1.76e-78
TG3	ST-E00251:278:HF3JTALXX:1:2102:9638:69379	COX1_KM101995_Homo_sapiens	100	150	1.76e-78
TG3	ST-E00251:278:HF3JTALXX:1:2102:25002:72403	COX1_KM101995_Homo_sapiens	100	150	1.76e-78
TG3	ST-E00251:278:HF3JTALXX:1:2103:18690:1274	COX1_KM101995_Homo_sapiens	97.987	149	6.37e-73
TG3	ST-E00251:278:HF3JTALXX:1:2104:23257:34008	COX1_KM101995_Homo_sapiens	99.329	149	2.94e-76
TG3	ST-E00251:278:HF3JTALXX:1:2104:15737:67252	JN601073.1:5336-6880_Sus_scrofa_isolate_3_breed_Turopolje_mitochondrion_complete_genome	96.644	149	1.38e-69
TG3	ST-E00251:278:HF3JTALXX:1:2105:14346:26237	COX1_KM101995_Homo_sapiens	97.561	82	2.41e-37
TG3	ST-E00251:278:HF3JTALXX:1:2105:20730:39335	COX1_KM101995_Homo_sapiens	100	150	1.76e-78
TG3	ST-E00251:278:HF3JTALXX:1:2105:20740:64738	COX1_KM101995_Homo_sapiens	99.333	150	8.19e-77
TG3	ST-E00251:278:HF3JTALXX:1:2105:20486:66900	COX1_KM101995_Homo_sapiens	100	150	1.76e-78
TG3	ST-E00251:278:HF3JTALXX:1:2106:18568:9958	COX1_KM101995_Homo_sapiens	100	150	1.76e-78
TG3	ST-E00251:278:HF3JTALXX:1:2106:26920:29947	COX1_KM101995_Homo_sapiens	100	150	1.76e-78
TG3	ST-E00251:278:HF3JTALXX:1:2106:21257:61415	COX1_KM101995_Homo_sapiens	99.333	150	8.19e-77
TG3	ST-E00251:278:HF3JTALXX:1:2106:14499:63876	LC228857.1:1433-2977_Mus_musculus_mitochondrial_genes_for_tRNA-Met_NADH_dehydrogenase_subunit_2_tRNA-Trp_tRNA-Ala_tRNA-Asn_tRNA-Cys_tRNA-Tyr_cytochrome_c_oxidase_subunit_I_tRNA-Ser_tRNA-Asp_isolate:_6	97.222	144	1.78e-68
TG3	ST-E00251:278:HF3JTALXX:1:2107:32258:22634	COX1_KM101995_Homo_sapiens	100	150	1.76e-78
TG3	ST-E00251:278:HF3JTALXX:1:2109:20608:15742	COX1_KM101995_Homo_sapiens	100	147	8.19e-77
TG3	ST-E00251:278:HF3JTALXX:1:2110:18152:2874	COX1_KM101995_Homo_sapiens	97.973	148	2.29e-72
TG3	ST-E00251:278:HF3JTALXX:1:2110:11414:8394	COX1_KM101995_Homo_sapiens	98	150	1.77e-73
TG3	ST-E00251:278:HF3JTALXX:1:2110:19268:37295	COX1_KM101995_Homo_sapiens	100	150	1.76e-78
TG3	ST-E00251:278:HF3JTALXX:1:2110:10734:39458	COX1_KM101995_Homo_sapiens	100	150	1.76e-78
TG3	ST-E00251:278:HF3JTALXX:1:2110:24241:40284	COX1_KM101995_Homo_sapiens	100	150	1.76e-78
TG3	ST-E00251:278:HF3JTALXX:1:2110:7496:49461	COX1_KM101995_Homo_sapiens	100	150	1.76e-78
TG3	ST-E00251:278:HF3JTALXX:1:2111:17269:1872	COX1_KM101995_Homo_sapiens	99.333	150	8.19e-77
TG3	ST-E00251:278:HF3JTALXX:1:2111:8034:17553	COX1_KM101995_Homo_sapiens	98.667	150	3.81e-75
TG3	ST-E00251:278:HF3JTALXX:1:2111:31324:35854	COX1_KM101995_Homo_sapiens	99.333	150	8.19e-77
TG3	ST-E00251:278:HF3JTALXX:1:2111:31994:38737	COX1_KM101995_Homo_sapiens	100	150	1.76e-78
TG3	ST-E00251:278:HF3JTALXX:1:2111:25652:46279	COX1_KM101995_Homo_sapiens	100	150	1.76e-78
TG3	ST-E00251:278:HF3JTALXX:1:2111:25327:47474	COX1_KM101995_Homo_sapiens	100	150	1.76e-78
TG3	ST-E00251:278:HF3JTALXX:1:2111:7770:71242	COX1_KM101995_Homo_sapiens	98.639	147	1.77e-73
TG3	ST-E00251:278:HF3JTALXX:1:2112:4381:25183	COX1_KM101995_Homo_sapiens	98	150	1.77e-73
TG3	ST-E00251:278:HF3JTALXX:1:2112:25591:47896	COX1_KM101995_Homo_sapiens	100	150	1.76e-78
TG3	ST-E00251:278:HF3JTALXX:1:2112:11525:51025	COX1_KM101995_Homo_sapiens	100	150	1.76e-78
TG3	ST-E00251:278:HF3JTALXX:1:2112:10094:59868	COX1_KM101995_Homo_sapiens	100	97	5.11e-49
TG3	ST-E00251:278:HF3JTALXX:1:2112:1793:66443	COX1_KM101995_Homo_sapiens	98	150	1.77e-73
TG3	ST-E00251:278:HF3JTALXX:1:2113:28676:23952	COX1_KM101995_Homo_sapiens	97.959	147	8.25e-72
TG3	ST-E00251:278:HF3JTALXX:1:2113:20385:56071	COX1_KM101995_Homo_sapiens	97.333	150	8.25e-72
TG3	ST-E00251:278:HF3JTALXX:1:2113:14286:72332	COX1_KM101995_Homo_sapiens	99.333	150	8.19e-77
TG3	ST-E00251:278:HF3JTALXX:1:2114:18497:34307	COX1_KM101995_Homo_sapiens	100	150	1.76e-78
TG3	ST-E00251:278:HF3JTALXX:1:2114:4097:58479	COX1_KM101995_Homo_sapiens	99.333	150	8.19e-77
TG3	ST-E00251:278:HF3JTALXX:1:2114:4239:58761	COX1_KM101995_Homo_sapiens	99.333	150	8.19e-77
TG3	ST-E00251:278:HF3JTALXX:1:2116:5629:14758	COX1_KM101995_Homo_sapiens	99.333	150	8.19e-77
TG3	ST-E00251:278:HF3JTALXX:1:2116:11353:16586	COX1_KM101995_Homo_sapiens	99.333	150	8.19e-77
TG3	ST-E00251:278:HF3JTALXX:1:2116:2950:56528	COX1_KM101995_Homo_sapiens	97.333	150	8.25e-72
TG3	ST-E00251:278:HF3JTALXX:1:2117:25560:5475	COX1_KM101995_Homo_sapiens	100	150	1.76e-78
TG3	ST-E00251:278:HF3JTALXX:1:2117:10074:27978	COX1_KM101995_Homo_sapiens	100	150	1.76e-78
TG3	ST-E00251:278:HF3JTALXX:1:2117:6756:50146	COX1_KM101995_Homo_sapiens	98	150	1.77e-73
TG3	ST-E00251:278:HF3JTALXX:1:2117:11809:63929	COX1_KM101995_Homo_sapiens	97.987	149	6.37e-73
TG3	ST-E00251:278:HF3JTALXX:1:2118:13565:21368	COX1_KM101995_Homo_sapiens	98	150	1.77e-73
TG3	ST-E00251:278:HF3JTALXX:1:2118:24068:28699	COX1_KM101995_Homo_sapiens	100	150	1.76e-78
TG3	ST-E00251:278:HF3JTALXX:1:2118:5081:34447	COX1_KM101995_Homo_sapiens	99.333	150	8.19e-77
TG3	ST-E00251:278:HF3JTALXX:1:2118:11951:48213	COX1_KM101995_Homo_sapiens	100	138	8.25e-72
TG3	ST-E00251:278:HF3JTALXX:1:2119:32299:70662	COX1_KM101995_Homo_sapiens	99.333	150	8.19e-77
TG3	ST-E00251:278:HF3JTALXX:1:2120:8237:18819	COX1_KM101995_Homo_sapiens	100	105	1.82e-53
TG3	ST-E00251:278:HF3JTALXX:1:2120:29427:20612	JF449240.1_Tonatia_saurophila_voucher_ROM_105299_cytochrome_oxidase_subunit_1_(COI)_gene_partial_cds_mitochondrial	97.143	70	1.13e-30
TG3	ST-E00251:278:HF3JTALXX:1:2120:1316:27363	COX1_KM101995_Homo_sapiens	100	149	6.33e-78
TG3	ST-E00251:278:HF3JTALXX:1:2120:4411:30861	COX1_KM101995_Homo_sapiens	99.333	150	8.19e-77
TG3	ST-E00251:278:HF3JTALXX:1:2120:30269:37999	COX1_KM101995_Homo_sapiens	100	149	6.33e-78
TG3	ST-E00251:278:HF3JTALXX:1:2120:14143:72227	COX1_KM101995_Homo_sapiens	100	118	1.08e-60
TG3	ST-E00251:278:HF3JTALXX:1:2121:21572:1766	COX1_KM101995_Homo_sapiens	100	150	1.76e-78
TG3	ST-E00251:278:HF3JTALXX:1:2121:21816:11752	COX1_KM101995_Homo_sapiens	99.333	150	8.19e-77
TG3	ST-E00251:278:HF3JTALXX:1:2121:28899:29824	COX1_KM101995_Homo_sapiens	99.333	150	8.19e-77
TG3	ST-E00251:278:HF3JTALXX:1:2121:28858:29929	COX1_KM101995_Homo_sapiens	100	150	1.76e-78
TG3	ST-E00251:278:HF3JTALXX:1:2121:15148:35045	COX1_KM101995_Homo_sapiens	100	150	1.76e-78
TG3	ST-E00251:278:HF3JTALXX:1:2121:16660:56897	COX1_KM101995_Homo_sapiens	100	150	1.76e-78
TG3	ST-E00251:278:HF3JTALXX:1:2122:13880:16533	COX1_KM101995_Homo_sapiens	100	150	1.76e-78
TG3	ST-E00251:278:HF3JTALXX:1:2122:17360:24110	LC228857.1:1433-2977_Mus_musculus_mitochondrial_genes_for_tRNA-Met_NADH_dehydrogenase_subunit_2_tRNA-Trp_tRNA-Ala_tRNA-Asn_tRNA-Cys_tRNA-Tyr_cytochrome_c_oxidase_subunit_I_tRNA-Ser_tRNA-Asp_isolate:_6	96.667	150	3.84e-70
TG3	ST-E00251:278:HF3JTALXX:1:2123:18000:62909	COX1_KM101995_Homo_sapiens	100	150	1.76e-78
TG3	ST-E00251:278:HF3JTALXX:1:2123:27691:71893	COX1_KM101995_Homo_sapiens	98	150	1.77e-73
TG3	ST-E00251:278:HF3JTALXX:1:2124:2950:17008	COX1_KM101995_Homo_sapiens	98.667	150	3.81e-75
TG3	ST-E00251:278:HF3JTALXX:1:2124:3539:42218	COX1_KM101995_Homo_sapiens	98.667	150	3.81e-75
TG3	ST-E00251:278:HF3JTALXX:1:2124:23815:67885	COX1_KM101995_Homo_sapiens	100	150	1.76e-78
TG3	ST-E00251:278:HF3JTALXX:1:2201:18599:16727	COX1_KM101995_Homo_sapiens	100	99	3.95e-50
TG3	ST-E00251:278:HF3JTALXX:1:2201:12114:25183	COX1_KM101995_Homo_sapiens	100	125	1.39e-64
TG3	ST-E00251:278:HF3JTALXX:1:2201:19502:42517	COX1_KM101995_Homo_sapiens	100	150	1.76e-78
TG3	ST-E00251:278:HF3JTALXX:1:2201:2524:45523	COX1_KM101995_Homo_sapiens	100	150	1.76e-78
TG3	ST-E00251:278:HF3JTALXX:1:2201:31872:56739	COX1_KM101995_Homo_sapiens	98.611	144	2.97e-71
TG3	ST-E00251:278:HF3JTALXX:1:2202:28412:20928	COX1_KM101995_Homo_sapiens	99.329	149	2.94e-76
TG3	ST-E00251:278:HF3JTALXX:1:2202:28869:21333	COX1_KM101995_Homo_sapiens	99.329	149	2.94e-76
TG3	ST-E00251:278:HF3JTALXX:1:2202:5751:59516	COX1_KM101995_Homo_sapiens	100	148	2.28e-77
TG3	ST-E00251:278:HF3JTALXX:1:2203:27783:5704	COX1_KM101995_Homo_sapiens	100	150	1.76e-78
TG3	ST-E00251:278:HF3JTALXX:1:2203:27976:17219	COX1_KM101995_Homo_sapiens	100	150	1.76e-78
TG3	ST-E00251:278:HF3JTALXX:1:2203:15473:32584	COX1_KM101995_Homo_sapiens	98.667	150	3.81e-75
TG3	ST-E00251:278:HF3JTALXX:1:2203:28808:35186	COX1_KM101995_Homo_sapiens	96	150	1.78e-68
TG3	ST-E00251:278:HF3JTALXX:1:2203:17746:54102	COX1_KM101995_Homo_sapiens	95.833	144	3.86e-65
TG3	ST-E00251:278:HF3JTALXX:1:2203:14012:65669	JN601073.1:5336-6880_Sus_scrofa_isolate_3_breed_Turopolje_mitochondrion_complete_genome	98.667	150	3.81e-75
TG3	ST-E00251:278:HF3JTALXX:1:2204:11292:17852	COX1_KM101995_Homo_sapiens	100	150	1.76e-78
TG3	ST-E00251:278:HF3JTALXX:1:2204:14438:24356	COX1_KM101995_Homo_sapiens	100	93	8.54e-47
TG3	ST-E00251:278:HF3JTALXX:1:2205:7395:1713	COX1_KM101995_Homo_sapiens	100	149	6.33e-78
TG3	ST-E00251:278:HF3JTALXX:1:2206:5984:44521	COX1_KM101995_Homo_sapiens	96	150	1.78e-68
TG3	ST-E00251:278:HF3JTALXX:1:2207:4990:12173	COX1_KM101995_Homo_sapiens	98	150	1.77e-73
TG3	ST-E00251:278:HF3JTALXX:1:2207:3863:19821	COX1_KM101995_Homo_sapiens	100	150	1.76e-78
TG3	ST-E00251:278:HF3JTALXX:1:2207:15859:44046	COX1_KM101995_Homo_sapiens	98.592	142	1.07e-70
TG3	ST-E00251:278:HF3JTALXX:1:2207:24992:58848	COX1_KM101995_Homo_sapiens	100	149	6.33e-78
TG3	ST-E00251:278:HF3JTALXX:1:2207:6695:60940	COX1_KM101995_Homo_sapiens	99.333	150	8.19e-77
TG3	ST-E00251:278:HF3JTALXX:1:2208:9922:22159	COX1_KM101995_Homo_sapiens	99.333	150	8.19e-77
TG3	ST-E00251:278:HF3JTALXX:1:2208:10176:22634	COX1_KM101995_Homo_sapiens	100	150	1.76e-78
TG3	ST-E00251:278:HF3JTALXX:1:2208:20364:33287	COX1_KM101995_Homo_sapiens	99.333	150	8.19e-77
TG3	ST-E00251:278:HF3JTALXX:1:2208:4482:33691	COX1_KM101995_Homo_sapiens	100	150	1.76e-78
TG3	ST-E00251:278:HF3JTALXX:1:2208:20232:43466	COX1_KM101995_Homo_sapiens	99.333	150	8.19e-77
TG3	ST-E00251:278:HF3JTALXX:1:2208:2818:47369	COX1_KM101995_Homo_sapiens	100	149	6.33e-78
TG3	ST-E00251:278:HF3JTALXX:1:2208:21024:48072	LC228857.1:1433-2977_Mus_musculus_mitochondrial_genes_for_tRNA-Met_NADH_dehydrogenase_subunit_2_tRNA-Trp_tRNA-Ala_tRNA-Asn_tRNA-Cys_tRNA-Tyr_cytochrome_c_oxidase_subunit_I_tRNA-Ser_tRNA-Asp_isolate:_6	98.667	150	3.81e-75
TG3	ST-E00251:278:HF3JTALXX:1:2209:7557:19540	COX1_KM101995_Homo_sapiens	95.349	86	3.12e-36
TG3	ST-E00251:278:HF3JTALXX:1:2209:20090:28628	COX1_KM101995_Homo_sapiens	100	150	1.76e-78
TG3	ST-E00251:278:HF3JTALXX:1:2209:19948:38754	COX1_KM101995_Homo_sapiens	99.333	150	8.19e-77
TG3	ST-E00251:278:HF3JTALXX:1:2209:22820:39862	COX1_KM101995_Homo_sapiens	99.333	150	8.19e-77
TG3	ST-E00251:278:HF3JTALXX:1:2209:7263:55842	COX1_KM101995_Homo_sapiens	100	150	1.76e-78
TG3	ST-E00251:278:HF3JTALXX:1:2210:22465:23636	COX1_KM101995_Homo_sapiens	100	150	1.76e-78
TG3	ST-E00251:278:HF3JTALXX:1:2210:14763:26044	COX1_KM101995_Homo_sapiens	100	150	1.76e-78
TG3	ST-E00251:278:HF3JTALXX:1:2210:15737:28330	COX1_KM101995_Homo_sapiens	98.667	150	3.81e-75
TG3	ST-E00251:278:HF3JTALXX:1:2211:3366:10521	COX1_KM101995_Homo_sapiens	99.333	150	8.19e-77
TG3	ST-E00251:278:HF3JTALXX:1:2211:7598:24567	COX1_KM101995_Homo_sapiens	100	150	1.76e-78
TG3	ST-E00251:278:HF3JTALXX:1:2211:27123:27908	COX1_KM101995_Homo_sapiens	100	150	1.76e-78
TG3	ST-E00251:278:HF3JTALXX:1:2211:22506:28628	COX1_KM101995_Homo_sapiens	100	150	1.76e-78
TG3	ST-E00251:278:HF3JTALXX:1:2211:7994:73000	COX1_KM101995_Homo_sapiens	100	150	1.76e-78
TG3	ST-E00251:278:HF3JTALXX:1:2211:17939:73000	COX1_KM101995_Homo_sapiens	100	150	1.76e-78
TG3	ST-E00251:278:HF3JTALXX:1:2212:7425:20542	LC228857.1:1433-2977_Mus_musculus_mitochondrial_genes_for_tRNA-Met_NADH_dehydrogenase_subunit_2_tRNA-Trp_tRNA-Ala_tRNA-Asn_tRNA-Cys_tRNA-Tyr_cytochrome_c_oxidase_subunit_I_tRNA-Ser_tRNA-Asp_isolate:_6	96.667	150	3.84e-70
TG3	ST-E00251:278:HF3JTALXX:1:2212:24190:21667	COX1_KM101995_Homo_sapiens	99.333	150	8.19e-77
TG3	ST-E00251:278:HF3JTALXX:1:2212:28006:23390	COX1_KM101995_Homo_sapiens	100	150	1.76e-78
TG3	ST-E00251:278:HF3JTALXX:1:2212:14387:33269	COX1_KM101995_Homo_sapiens	100	150	1.76e-78
TG3	ST-E00251:278:HF3JTALXX:1:2212:14478:33287	COX1_KM101995_Homo_sapiens	99.333	150	8.19e-77
TG3	ST-E00251:278:HF3JTALXX:1:2212:14387:33375	COX1_KM101995_Homo_sapiens	100	150	1.76e-78
TG3	ST-E00251:278:HF3JTALXX:1:2213:15087:11101	COX1_KM101995_Homo_sapiens	100	150	1.76e-78
TG3	ST-E00251:278:HF3JTALXX:1:2213:25773:26554	JF449240.1_Tonatia_saurophila_voucher_ROM_105299_cytochrome_oxidase_subunit_1_(COI)_gene_partial_cds_mitochondrial	95.333	150	8.3e-67
TG3	ST-E00251:278:HF3JTALXX:1:2213:8948:40266	COX1_KM101995_Homo_sapiens	99.333	150	8.19e-77
TG3	ST-E00251:278:HF3JTALXX:1:2213:31304:47703	COX1_KM101995_Homo_sapiens	98.649	148	4.93e-74
TG3	ST-E00251:278:HF3JTALXX:1:2213:13281:70275	COX1_KM101995_Homo_sapiens	100	150	1.76e-78
TG3	ST-E00251:278:HF3JTALXX:1:2214:23267:28365	COX1_KM101995_Homo_sapiens	99.333	150	8.19e-77
TG3	ST-E00251:278:HF3JTALXX:1:2214:14225:28804	COX1_KM101995_Homo_sapiens	100	150	1.76e-78
TG3	ST-E00251:278:HF3JTALXX:1:2214:26595:35924	COX1_KM101995_Homo_sapiens	100	150	1.76e-78
TG3	ST-E00251:278:HF3JTALXX:1:2214:15848:38297	COX1_KM101995_Homo_sapiens	100	150	1.76e-78
TG3	ST-E00251:278:HF3JTALXX:1:2215:8866:12244	COX1_KM101995_Homo_sapiens	99.333	150	8.19e-77
TG3	ST-E00251:278:HF3JTALXX:1:2215:3853:15303	COX1_KM101995_Homo_sapiens	100	150	1.76e-78
TG3	ST-E00251:278:HF3JTALXX:1:2216:4959:10820	COX1_KM101995_Homo_sapiens	97.938	97	1.11e-45
TG3	ST-E00251:278:HF3JTALXX:1:2216:32644:29912	COX1_KM101995_Homo_sapiens	100	150	1.76e-78
TG3	ST-E00251:278:HF3JTALXX:1:2216:20983:56792	COX1_KM101995_Homo_sapiens	100	150	1.76e-78
TG3	ST-E00251:278:HF3JTALXX:1:2216:4432:62364	LC228857.1:1433-2977_Mus_musculus_mitochondrial_genes_for_tRNA-Met_NADH_dehydrogenase_subunit_2_tRNA-Trp_tRNA-Ala_tRNA-Asn_tRNA-Cys_tRNA-Tyr_cytochrome_c_oxidase_subunit_I_tRNA-Ser_tRNA-Asp_isolate:_6	96.667	150	3.84e-70
TG3	ST-E00251:278:HF3JTALXX:1:2217:16092:3841	COX1_KM101995_Homo_sapiens	100	150	1.76e-78
TG3	ST-E00251:278:HF3JTALXX:1:2217:16975:12859	COX1_KM101995_Homo_sapiens	100	150	1.76e-78
TG3	ST-E00251:278:HF3JTALXX:1:2217:12865:38790	COX1_KM101995_Homo_sapiens	97.333	150	8.25e-72
TG3	ST-E00251:278:HF3JTALXX:1:2217:12834:38807	COX1_KM101995_Homo_sapiens	100	150	1.76e-78
TG3	ST-E00251:278:HF3JTALXX:1:2217:3945:55016	COX1_KM101995_Homo_sapiens	100	148	2.28e-77
TG3	ST-E00251:278:HF3JTALXX:1:2219:15219:22897	COX1_KM101995_Homo_sapiens	100	150	1.76e-78
TG3	ST-E00251:278:HF3JTALXX:1:2219:17594:23811	JF449240.1_Tonatia_saurophila_voucher_ROM_105299_cytochrome_oxidase_subunit_1_(COI)_gene_partial_cds_mitochondrial	96.154	130	5.03e-59
TG3	ST-E00251:278:HF3JTALXX:1:2219:18182:40723	COX1_KM101995_Homo_sapiens	100	142	4.93e-74
TG3	ST-E00251:278:HF3JTALXX:1:2220:27884:6020	COX1_KM101995_Homo_sapiens	99.333	150	8.19e-77
TG3	ST-E00251:278:HF3JTALXX:1:2220:18944:52273	COX1_KM101995_Homo_sapiens	100	140	6.37e-73
TG3	ST-E00251:278:HF3JTALXX:1:2220:26403:65476	COX1_KM101995_Homo_sapiens	99.329	149	2.94e-76
TG3	ST-E00251:278:HF3JTALXX:1:2220:29051:66267	COX1_KM101995_Homo_sapiens	100	150	1.76e-78
TG3	ST-E00251:278:HF3JTALXX:1:2221:21095:39792	LC228857.1:1433-2977_Mus_musculus_mitochondrial_genes_for_tRNA-Met_NADH_dehydrogenase_subunit_2_tRNA-Trp_tRNA-Ala_tRNA-Asn_tRNA-Cys_tRNA-Tyr_cytochrome_c_oxidase_subunit_I_tRNA-Ser_tRNA-Asp_isolate:_6	97.279	147	3.84e-70
TG3	ST-E00251:278:HF3JTALXX:1:2221:28564:43976	COX1_KM101995_Homo_sapiens	98.667	150	3.81e-75
TG3	ST-E00251:278:HF3JTALXX:1:2222:25256:4421	COX1_KM101995_Homo_sapiens	97.98	99	8.54e-47
TG3	ST-E00251:278:HF3JTALXX:1:2222:25479:19153	COX1_KM101995_Homo_sapiens	100	150	1.76e-78
TG3	ST-E00251:278:HF3JTALXX:1:2223:8532:20559	COX1_KM101995_Homo_sapiens	99.333	150	8.19e-77
TG3	ST-E00251:278:HF3JTALXX:1:2223:25621:49390	COX1_KM101995_Homo_sapiens	100	150	1.76e-78
TG3	ST-E00251:278:HF3JTALXX:1:2223:24180:57512	COX1_KM101995_Homo_sapiens	100	150	1.76e-78
TG3	ST-E00251:278:HF3JTALXX:1:2224:16721:28980	COX1_KM101995_Homo_sapiens	98	150	1.77e-73
TG3	ST-E00251:278:HF3JTALXX:1:2224:16234:30703	COX1_KM101995_Homo_sapiens	98.667	150	3.81e-75
TG3	ST-E00251:278:HF3JTALXX:1:2224:27661:33762	JN601073.1:5336-6880_Sus_scrofa_isolate_3_breed_Turopolje_mitochondrion_complete_genome	99.315	146	1.37e-74
TG3	ST-E00251:278:HF3JTALXX:1:2224:27630:36662	COX1_KM101995_Homo_sapiens	100	150	1.76e-78
TG3	ST-E00251:278:HF3JTALXX:1:2224:18822:64474	COX1_KM101995_Homo_sapiens	99.338	151	8.19e-77
TG3	ST-E00251:278:HF3JTALXX:1:2224:14894:70891	COX1_KM101995_Homo_sapiens	100	150	1.76e-78
TG4	ST-E00205:304:HF5WTALXX:4:1102:27113:23636	COX1_KM101995_Homo_sapiens	100	150	1.76e-78
TG4	ST-E00205:304:HF5WTALXX:4:1102:24698:71383	COX1_KM101995_Homo_sapiens	100	150	1.76e-78
TG4	ST-E00205:304:HF5WTALXX:4:1103:8359:28734	COX1_KM101995_Homo_sapiens	98.99	99	1.84e-48
TG4	ST-E00205:304:HF5WTALXX:4:1104:13788:38702	COX1_KM101995_Homo_sapiens	99.333	150	8.19e-77
TG4	ST-E00205:304:HF5WTALXX:4:1104:8562:65265	COX1_KM101995_Homo_sapiens	100	150	1.76e-78
TG4	ST-E00205:304:HF5WTALXX:4:1105:13646:41655	COX1_KM101995_Homo_sapiens	100	150	1.76e-78
TG4	ST-E00205:304:HF5WTALXX:4:1106:9100:18836	COX1_KM101995_Homo_sapiens	100	123	1.8e-63
TG4	ST-E00205:304:HF5WTALXX:4:1106:16640:53487	COX1_KM101995_Homo_sapiens	100	150	1.76e-78
TG4	ST-E00205:304:HF5WTALXX:4:1114:15635:3612	COX1_KM101995_Homo_sapiens	100	150	1.76e-78
TG4	ST-E00205:304:HF5WTALXX:4:1114:26149:34096	COX1_KM101995_Homo_sapiens	100	99	3.95e-50
TG4	ST-E00205:304:HF5WTALXX:4:1114:26149:34096	COX1_KM101995_Homo_sapiens	96.825	63	8.79e-27
TG4	ST-E00205:304:HF5WTALXX:4:1114:25865:55825	COX1_KM101995_Homo_sapiens	99.333	150	8.19e-77
TG4	ST-E00205:304:HF5WTALXX:4:1115:6157:7128	COX1_KM101995_Homo_sapiens	100	150	1.76e-78
TG4	ST-E00205:304:HF5WTALXX:4:1117:6756:14635	COX1_KM101995_Homo_sapiens	99.333	150	8.19e-77
TG4	ST-E00205:304:HF5WTALXX:4:1117:16579:55666	COX1_KM101995_Homo_sapiens	100	40	2.48e-17
TG4	ST-E00205:304:HF5WTALXX:4:1118:8085:26044	KY452706.1_Ovis_aries_isolate_MZ10_cytochrome_c_oxidase_subunit_I_(COX1)_gene_complete_cds_mitochondrial	100	150	1.76e-78
TG4	ST-E00205:304:HF5WTALXX:4:1118:12845:71348	COX1_KM101995_Homo_sapiens	100	150	1.76e-78
TG4	ST-E00205:304:HF5WTALXX:4:1119:30908:38086	COX1_KM101995_Homo_sapiens	100	150	1.76e-78
TG4	ST-E00205:304:HF5WTALXX:4:1119:21684:68131	JN601073.1:5336-6880_Sus_scrofa_isolate_3_breed_Turopolje_mitochondrion_complete_genome	99.329	149	2.94e-76
TG4	ST-E00205:304:HF5WTALXX:4:1122:5264:21192	COX1_KM101995_Homo_sapiens	99.333	150	8.19e-77
TG4	ST-E00205:304:HF5WTALXX:4:1123:24809:69994	COX1_KM101995_Homo_sapiens	98.649	148	1.77e-73
TG4	ST-E00205:304:HF5WTALXX:4:1201:23673:27626	COX1_KM101995_Homo_sapiens	100	150	1.76e-78
TG4	ST-E00205:304:HF5WTALXX:4:1201:7222:39598	COX1_KM101995_Homo_sapiens	100	150	1.76e-78
TG4	ST-E00205:304:HF5WTALXX:4:1201:15676:66056	COX1_KM101995_Homo_sapiens	99.338	151	8.19e-77
TG4	ST-E00205:304:HF5WTALXX:4:1202:10886:6601	COX1_KM101995_Homo_sapiens	100	150	1.76e-78
TG4	ST-E00205:304:HF5WTALXX:4:1202:2006:24550	COX1_KM101995_Homo_sapiens	95.238	147	3.86e-65
TG4	ST-E00205:304:HF5WTALXX:4:1202:11951:66636	COX1_KM101995_Homo_sapiens	100	150	1.76e-78
TG4	ST-E00205:304:HF5WTALXX:4:1202:12236:72508	COX1_KM101995_Homo_sapiens	100	150	1.76e-78
TG4	ST-E00205:304:HF5WTALXX:4:1205:7446:12736	COX1_KM101995_Homo_sapiens	100	150	1.76e-78
TG4	ST-E00205:304:HF5WTALXX:4:1205:11221:32672	COX1_KM101995_Homo_sapiens	99.333	150	8.19e-77
TG4	ST-E00205:304:HF5WTALXX:4:1205:6167:52537	COX1_KM101995_Homo_sapiens	100	150	1.76e-78
TG4	ST-E00205:304:HF5WTALXX:4:1206:3336:60079	COX1_KM101995_Homo_sapiens	100	150	1.76e-78
TG4	ST-E00205:304:HF5WTALXX:4:1207:31314:10732	COX1_KM101995_Homo_sapiens	99.333	150	8.19e-77
TG4	ST-E00205:304:HF5WTALXX:4:1207:25976:68676	COX1_KM101995_Homo_sapiens	99.333	150	8.19e-77
TG4	ST-E00205:304:HF5WTALXX:4:1208:12225:27380	JN601073.1:5336-6880_Sus_scrofa_isolate_3_breed_Turopolje_mitochondrion_complete_genome	100	82	1.11e-40
TG4	ST-E00205:304:HF5WTALXX:4:1208:16011:53311	COX1_KM101995_Homo_sapiens	100	150	1.76e-78
TG4	ST-E00205:304:HF5WTALXX:4:1210:3082:36996	COX1_KM101995_Homo_sapiens	100	98	1.42e-49
TG4	ST-E00205:304:HF5WTALXX:4:1210:6542:47492	COX1_KM101995_Homo_sapiens	100	150	1.76e-78
TG4	ST-E00205:304:HF5WTALXX:4:1211:18254:50691	COX1_KM101995_Homo_sapiens	100	150	1.76e-78
TG4	ST-E00205:304:HF5WTALXX:4:1211:31893:57090	COX1_KM101995_Homo_sapiens	100	150	1.76e-78
TG4	ST-E00205:304:HF5WTALXX:4:1211:2909:59481	COX1_KM101995_Homo_sapiens	99.333	150	8.19e-77
TG4	ST-E00205:304:HF5WTALXX:4:1212:9516:51869	COX1_KM101995_Homo_sapiens	100	150	1.76e-78
TG4	ST-E00205:304:HF5WTALXX:4:1212:17908:70135	COX1_KM101995_Homo_sapiens	99.333	150	8.19e-77
TG4	ST-E00205:304:HF5WTALXX:4:1212:26808:71348	COX1_KM101995_Homo_sapiens	100	150	1.76e-78
TG4	ST-E00205:304:HF5WTALXX:4:1213:18781:38561	COX1_KM101995_Homo_sapiens	100	150	1.76e-78
TG4	ST-E00205:304:HF5WTALXX:4:1213:30411:41796	COX1_KM101995_Homo_sapiens	100	150	1.76e-78
TG4	ST-E00205:304:HF5WTALXX:4:1214:11241:57424	COX1_KM101995_Homo_sapiens	100	150	1.76e-78
TG4	ST-E00205:304:HF5WTALXX:4:1215:27630:5089	COX1_KM101995_Homo_sapiens	100	150	1.76e-78
TG4	ST-E00205:304:HF5WTALXX:4:1215:27154:5177	COX1_KM101995_Homo_sapiens	100	150	1.76e-78
TG4	ST-E00205:304:HF5WTALXX:4:1215:4208:52871	COX1_KM101995_Homo_sapiens	100	150	1.76e-78
TG4	ST-E00205:304:HF5WTALXX:4:1215:8714:68025	KY452706.1_Ovis_aries_isolate_MZ10_cytochrome_c_oxidase_subunit_I_(COX1)_gene_complete_cds_mitochondrial	99.333	150	8.19e-77
TG4	ST-E00205:304:HF5WTALXX:4:1216:16396:58796	COX1_KM101995_Homo_sapiens	100	150	1.76e-78
TG4	ST-E00205:304:HF5WTALXX:4:1217:14915:20436	COX1_KM101995_Homo_sapiens	100	150	1.76e-78
TG4	ST-E00205:304:HF5WTALXX:4:1217:17574:28523	COX1_KM101995_Homo_sapiens	100	150	1.76e-78
TG4	ST-E00205:304:HF5WTALXX:4:1218:22861:12965	COX1_KM101995_Homo_sapiens	99.324	148	1.06e-75
TG4	ST-E00205:304:HF5WTALXX:4:1218:23713:13492	COX1_KM101995_Homo_sapiens	99.324	148	1.06e-75
TG4	ST-E00205:304:HF5WTALXX:4:1218:3204:60448	COX1_KM101995_Homo_sapiens	100	150	1.76e-78
TG4	ST-E00205:304:HF5WTALXX:4:1219:32400:11488	COX1_KM101995_Homo_sapiens	100	150	1.76e-78
TG4	ST-E00205:304:HF5WTALXX:4:1219:2747:47140	KY452706.1_Ovis_aries_isolate_MZ10_cytochrome_c_oxidase_subunit_I_(COX1)_gene_complete_cds_mitochondrial	100	150	1.76e-78
TG4	ST-E00205:304:HF5WTALXX:4:1220:3224:47474	COX1_KM101995_Homo_sapiens	99.333	150	8.19e-77
TG4	ST-E00205:304:HF5WTALXX:4:1220:8704:57987	COX1_KM101995_Homo_sapiens	99.333	150	8.19e-77
TG4	ST-E00205:304:HF5WTALXX:4:1221:30990:54893	JN601073.1:5336-6880_Sus_scrofa_isolate_3_breed_Turopolje_mitochondrion_complete_genome	98	150	1.77e-73
TG4	ST-E00205:304:HF5WTALXX:4:1224:10480:17852	COX1_KM101995_Homo_sapiens	100	150	1.76e-78
TG4	ST-E00205:304:HF5WTALXX:4:1224:21136:66900	COX1_KM101995_Homo_sapiens	100	150	1.76e-78
TG4	ST-E00205:304:HF5WTALXX:4:2102:8562:17588	COX1_KM101995_Homo_sapiens	98.667	150	3.81e-75
TG4	ST-E00205:304:HF5WTALXX:4:2102:18264:52080	COX1_KM101995_Homo_sapiens	100	150	1.76e-78
TG4	ST-E00205:304:HF5WTALXX:4:2102:8186:69572	COX1_KM101995_Homo_sapiens	100	150	1.76e-78
TG4	ST-E00205:304:HF5WTALXX:4:2103:17066:35344	COX1_KM101995_Homo_sapiens	100	150	1.76e-78
TG4	ST-E00205:304:HF5WTALXX:4:2103:11211:42112	COX1_KM101995_Homo_sapiens	100	150	1.76e-78
TG4	ST-E00205:304:HF5WTALXX:4:2103:11657:49179	COX1_KM101995_Homo_sapiens	100	150	1.76e-78
TG4	ST-E00205:304:HF5WTALXX:4:2106:29011:31353	COX1_KM101995_Homo_sapiens	99.333	150	8.19e-77
TG4	ST-E00205:304:HF5WTALXX:4:2106:12976:54242	COX1_KM101995_Homo_sapiens	100	150	1.76e-78
TG4	ST-E00205:304:HF5WTALXX:4:2107:29112:50269	KY452706.1_Ovis_aries_isolate_MZ10_cytochrome_c_oxidase_subunit_I_(COX1)_gene_complete_cds_mitochondrial	100	150	1.76e-78
TG4	ST-E00205:304:HF5WTALXX:4:2107:31761:52678	COX1_KM101995_Homo_sapiens	100	150	1.76e-78
TG4	ST-E00205:304:HF5WTALXX:4:2108:5254:69695	COX1_KM101995_Homo_sapiens	95.946	148	2.31e-67
TG4	ST-E00205:304:HF5WTALXX:4:2110:24911:7726	COX1_KM101995_Homo_sapiens	100	150	1.76e-78
TG4	ST-E00205:304:HF5WTALXX:4:2111:30959:57161	COX1_KM101995_Homo_sapiens	100	150	1.76e-78
TG4	ST-E00205:304:HF5WTALXX:4:2112:20202:3823	COX1_KM101995_Homo_sapiens	100	99	3.95e-50
TG4	ST-E00205:304:HF5WTALXX:4:2112:20202:3823	COX1_KM101995_Homo_sapiens	96.825	63	8.79e-27
TG4	ST-E00205:304:HF5WTALXX:4:2112:8907:31511	COX1_KM101995_Homo_sapiens	100	150	1.76e-78
TG4	ST-E00205:304:HF5WTALXX:4:2114:11789:47087	COX1_KM101995_Homo_sapiens	100	150	1.76e-78
TG4	ST-E00205:304:HF5WTALXX:4:2115:21673:28910	COX1_KM101995_Homo_sapiens	100	150	1.76e-78
TG4	ST-E00205:304:HF5WTALXX:4:2117:7547:3278	COX1_KM101995_Homo_sapiens	100	150	1.76e-78
TG4	ST-E00205:304:HF5WTALXX:4:2119:18812:6724	COX1_KM101995_Homo_sapiens	100	150	1.76e-78
TG4	ST-E00205:304:HF5WTALXX:4:2119:13555:61398	COX1_KM101995_Homo_sapiens	100	131	6.42e-68
TG4	ST-E00205:304:HF5WTALXX:4:2121:28544:14723	COX1_KM101995_Homo_sapiens	100	150	1.76e-78
TG4	ST-E00205:304:HF5WTALXX:4:2121:28310:43114	COX1_KM101995_Homo_sapiens	100	150	1.76e-78
TG4	ST-E00205:304:HF5WTALXX:4:2121:28158:43202	COX1_KM101995_Homo_sapiens	100	150	1.76e-78
TG4	ST-E00205:304:HF5WTALXX:4:2121:18243:56229	KY452706.1_Ovis_aries_isolate_MZ10_cytochrome_c_oxidase_subunit_I_(COX1)_gene_complete_cds_mitochondrial	99.333	150	8.19e-77
TG4	ST-E00205:304:HF5WTALXX:4:2121:9008:58585	COX1_KM101995_Homo_sapiens	100	150	1.76e-78
TG4	ST-E00205:304:HF5WTALXX:4:2122:27032:28664	KY452706.1_Ovis_aries_isolate_MZ10_cytochrome_c_oxidase_subunit_I_(COX1)_gene_complete_cds_mitochondrial	100	150	1.76e-78
TG4	ST-E00205:304:HF5WTALXX:4:2122:27001:28716	KY452706.1_Ovis_aries_isolate_MZ10_cytochrome_c_oxidase_subunit_I_(COX1)_gene_complete_cds_mitochondrial	100	150	1.76e-78
TG4	ST-E00205:304:HF5WTALXX:4:2124:28757:1520	COX1_KM101995_Homo_sapiens	98.305	59	3.16e-26
TG4	ST-E00205:304:HF5WTALXX:4:2124:28757:1520	COX1_KM101995_Homo_sapiens	100	40	2.48e-17
TG4	ST-E00205:304:HF5WTALXX:4:2201:28950:26044	COX1_KM101995_Homo_sapiens	100	150	1.76e-78
TG4	ST-E00205:304:HF5WTALXX:4:2201:2443:63490	COX1_KM101995_Homo_sapiens	100	150	1.76e-78
TG4	ST-E00205:304:HF5WTALXX:4:2201:2432:63507	COX1_KM101995_Homo_sapiens	100	150	1.76e-78
TG4	ST-E00205:304:HF5WTALXX:4:2201:12124:65916	COX1_KM101995_Homo_sapiens	100	150	1.76e-78
TG4	ST-E00205:304:HF5WTALXX:4:2202:6218:53645	COX1_KM101995_Homo_sapiens	100	150	1.76e-78
TG4	ST-E00205:304:HF5WTALXX:4:2203:26555:19575	COX1_KM101995_Homo_sapiens	100	135	3.84e-70
TG4	ST-E00205:304:HF5WTALXX:4:2204:25033:55965	COX1_KM101995_Homo_sapiens	98.571	140	1.38e-69
TG4	ST-E00205:304:HF5WTALXX:4:2207:25510:13052	COX1_KM101995_Homo_sapiens	100	149	6.33e-78
TG4	ST-E00205:304:HF5WTALXX:4:2207:9465:47984	COX1_KM101995_Homo_sapiens	96	150	1.78e-68
TG4	ST-E00205:304:HF5WTALXX:4:2208:18182:2645	COX1_KM101995_Homo_sapiens	98	150	1.77e-73
TG4	ST-E00205:304:HF5WTALXX:4:1102:27113:23636	COX1_KM101995_Homo_sapiens	100	150	1.76e-78
TG4	ST-E00205:304:HF5WTALXX:4:1102:24698:71383	COX1_KM101995_Homo_sapiens	99.333	150	8.19e-77
TG4	ST-E00205:304:HF5WTALXX:4:1103:8359:28734	COX1_KM101995_Homo_sapiens	99.275	138	3.84e-70
TG4	ST-E00205:304:HF5WTALXX:4:1104:13788:38702	COX1_KM101995_Homo_sapiens	99.333	150	8.19e-77
TG4	ST-E00205:304:HF5WTALXX:4:1104:8562:65265	COX1_KM101995_Homo_sapiens	100	150	1.76e-78
TG4	ST-E00205:304:HF5WTALXX:4:1104:3224:66707	COX1_KM101995_Homo_sapiens	98.969	97	2.38e-47
TG4	ST-E00205:304:HF5WTALXX:4:1105:13646:41655	COX1_KM101995_Homo_sapiens	98	150	1.77e-73
TG4	ST-E00205:304:HF5WTALXX:4:1106:9100:18836	COX1_KM101995_Homo_sapiens	100	150	1.76e-78
TG4	ST-E00205:304:HF5WTALXX:4:1106:16640:53487	COX1_KM101995_Homo_sapiens	100	150	1.76e-78
TG4	ST-E00205:304:HF5WTALXX:4:1108:17360:9343	COX1_KM101995_Homo_sapiens	100	82	1.11e-40
TG4	ST-E00205:304:HF5WTALXX:4:1114:15635:3612	COX1_KM101995_Homo_sapiens	99.333	150	8.19e-77
TG4	ST-E00205:304:HF5WTALXX:4:1114:26149:34096	COX1_KM101995_Homo_sapiens	99.333	150	8.19e-77
TG4	ST-E00205:304:HF5WTALXX:4:1114:25865:55825	COX1_KM101995_Homo_sapiens	100	150	1.76e-78
TG4	ST-E00205:304:HF5WTALXX:4:1115:6157:7128	COX1_KM101995_Homo_sapiens	99.333	150	8.19e-77
TG4	ST-E00205:304:HF5WTALXX:4:1117:6756:14635	COX1_KM101995_Homo_sapiens	100	150	1.76e-78
TG4	ST-E00205:304:HF5WTALXX:4:1118:8085:26044	KY452706.1_Ovis_aries_isolate_MZ10_cytochrome_c_oxidase_subunit_I_(COX1)_gene_complete_cds_mitochondrial	100	150	1.76e-78
TG4	ST-E00205:304:HF5WTALXX:4:1118:12845:71348	COX1_KM101995_Homo_sapiens	100	150	1.76e-78
TG4	ST-E00205:304:HF5WTALXX:4:1119:30908:38086	COX1_KM101995_Homo_sapiens	99.333	150	8.19e-77
TG4	ST-E00205:304:HF5WTALXX:4:1119:21684:68131	JN601073.1:5336-6880_Sus_scrofa_isolate_3_breed_Turopolje_mitochondrion_complete_genome	99.333	150	8.19e-77
TG4	ST-E00205:304:HF5WTALXX:4:1122:5264:21192	COX1_KM101995_Homo_sapiens	100	150	1.76e-78
TG4	ST-E00205:304:HF5WTALXX:4:1123:24809:69994	COX1_KM101995_Homo_sapiens	99.306	144	1.77e-73
TG4	ST-E00205:304:HF5WTALXX:4:1201:23673:27626	COX1_KM101995_Homo_sapiens	100	150	1.76e-78
TG4	ST-E00205:304:HF5WTALXX:4:1201:7222:39598	COX1_KM101995_Homo_sapiens	100	150	1.76e-78
TG4	ST-E00205:304:HF5WTALXX:4:1201:15676:66056	COX1_KM101995_Homo_sapiens	100	146	2.94e-76
TG4	ST-E00205:304:HF5WTALXX:4:1202:10886:6601	COX1_KM101995_Homo_sapiens	100	150	1.76e-78
TG4	ST-E00205:304:HF5WTALXX:4:1202:2006:24550	COX1_KM101995_Homo_sapiens	96.667	150	3.84e-70
TG4	ST-E00205:304:HF5WTALXX:4:1202:11951:66636	COX1_KM101995_Homo_sapiens	100	150	1.76e-78
TG4	ST-E00205:304:HF5WTALXX:4:1202:12236:72508	COX1_KM101995_Homo_sapiens	100	150	1.76e-78
TG4	ST-E00205:304:HF5WTALXX:4:1203:15270:21930	COX1_KM101995_Homo_sapiens	97.701	87	4e-40
TG4	ST-E00205:304:HF5WTALXX:4:1205:7446:12736	COX1_KM101995_Homo_sapiens	100	150	1.76e-78
TG4	ST-E00205:304:HF5WTALXX:4:1205:11221:32672	COX1_KM101995_Homo_sapiens	100	150	1.76e-78
TG4	ST-E00205:304:HF5WTALXX:4:1205:6167:52537	COX1_KM101995_Homo_sapiens	99.333	150	8.19e-77
TG4	ST-E00205:304:HF5WTALXX:4:1206:3336:60079	COX1_KM101995_Homo_sapiens	100	150	1.76e-78
TG4	ST-E00205:304:HF5WTALXX:4:1207:31314:10732	COX1_KM101995_Homo_sapiens	98	150	1.77e-73
TG4	ST-E00205:304:HF5WTALXX:4:1207:25976:68676	COX1_KM101995_Homo_sapiens	99.333	150	8.19e-77
TG4	ST-E00205:304:HF5WTALXX:4:1208:12225:27380	JN601073.1:5336-6880_Sus_scrofa_isolate_3_breed_Turopolje_mitochondrion_complete_genome	100	150	1.76e-78
TG4	ST-E00205:304:HF5WTALXX:4:1208:16011:53311	COX1_KM101995_Homo_sapiens	97.333	150	8.25e-72
TG4	ST-E00205:304:HF5WTALXX:4:1210:3082:36996	COX1_KM101995_Homo_sapiens	100	150	1.76e-78
TG4	ST-E00205:304:HF5WTALXX:4:1210:6542:47492	COX1_KM101995_Homo_sapiens	98	150	1.77e-73
TG4	ST-E00205:304:HF5WTALXX:4:1211:18254:50691	COX1_KM101995_Homo_sapiens	100	150	1.76e-78
TG4	ST-E00205:304:HF5WTALXX:4:1211:31893:57090	COX1_KM101995_Homo_sapiens	100	149	6.33e-78
TG4	ST-E00205:304:HF5WTALXX:4:1212:9516:51869	COX1_KM101995_Homo_sapiens	100	150	1.76e-78
TG4	ST-E00205:304:HF5WTALXX:4:1212:17908:70135	COX1_KM101995_Homo_sapiens	100	150	1.76e-78
TG4	ST-E00205:304:HF5WTALXX:4:1212:26808:71348	COX1_KM101995_Homo_sapiens	99.333	150	8.19e-77
TG4	ST-E00205:304:HF5WTALXX:4:1213:18781:38561	COX1_KM101995_Homo_sapiens	99.333	150	8.19e-77
TG4	ST-E00205:304:HF5WTALXX:4:1213:30411:41796	COX1_KM101995_Homo_sapiens	100	150	1.76e-78
TG4	ST-E00205:304:HF5WTALXX:4:1214:11241:57424	COX1_KM101995_Homo_sapiens	100	150	1.76e-78
TG4	ST-E00205:304:HF5WTALXX:4:1215:27630:5089	COX1_KM101995_Homo_sapiens	100	150	1.76e-78
TG4	ST-E00205:304:HF5WTALXX:4:1215:27154:5177	COX1_KM101995_Homo_sapiens	100	150	1.76e-78
TG4	ST-E00205:304:HF5WTALXX:4:1215:4208:52871	COX1_KM101995_Homo_sapiens	100	150	1.76e-78
TG4	ST-E00205:304:HF5WTALXX:4:1215:8714:68025	KY452706.1_Ovis_aries_isolate_MZ10_cytochrome_c_oxidase_subunit_I_(COX1)_gene_complete_cds_mitochondrial	98.667	150	3.81e-75
TG4	ST-E00205:304:HF5WTALXX:4:1216:16396:58796	COX1_KM101995_Homo_sapiens	100	102	8.48e-52
TG4	ST-E00205:304:HF5WTALXX:4:1217:14915:20436	COX1_KM101995_Homo_sapiens	100	150	1.76e-78
TG4	ST-E00205:304:HF5WTALXX:4:1217:17574:28523	COX1_KM101995_Homo_sapiens	100	150	1.76e-78
TG4	ST-E00205:304:HF5WTALXX:4:1218:22861:12965	COX1_KM101995_Homo_sapiens	99.329	149	2.94e-76
TG4	ST-E00205:304:HF5WTALXX:4:1218:23713:13492	COX1_KM101995_Homo_sapiens	99.333	150	8.19e-77
TG4	ST-E00205:304:HF5WTALXX:4:1218:3204:60448	COX1_KM101995_Homo_sapiens	100	150	1.76e-78
TG4	ST-E00205:304:HF5WTALXX:4:1219:32400:11488	COX1_KM101995_Homo_sapiens	98.667	150	3.81e-75
TG4	ST-E00205:304:HF5WTALXX:4:1219:32715:31160	COX1_KM101995_Homo_sapiens	100	150	1.76e-78
TG4	ST-E00205:304:HF5WTALXX:4:1219:2747:47140	KY452706.1_Ovis_aries_isolate_MZ10_cytochrome_c_oxidase_subunit_I_(COX1)_gene_complete_cds_mitochondrial	100	150	1.76e-78
TG4	ST-E00205:304:HF5WTALXX:4:1220:8704:57987	COX1_KM101995_Homo_sapiens	100	150	1.76e-78
TG4	ST-E00205:304:HF5WTALXX:4:1221:30990:54893	JN601073.1:5336-6880_Sus_scrofa_isolate_3_breed_Turopolje_mitochondrion_complete_genome	95.973	149	6.42e-68
TG4	ST-E00205:304:HF5WTALXX:4:1224:10480:17852	COX1_KM101995_Homo_sapiens	100	150	1.76e-78
TG4	ST-E00205:304:HF5WTALXX:4:1224:27336:55385	COX1_KM101995_Homo_sapiens	100	95	6.6e-48
TG4	ST-E00205:304:HF5WTALXX:4:1224:21136:66900	COX1_KM101995_Homo_sapiens	100	150	1.76e-78
TG4	ST-E00205:304:HF5WTALXX:4:2102:8562:17588	COX1_KM101995_Homo_sapiens	99.31	145	4.93e-74
TG4	ST-E00205:304:HF5WTALXX:4:2102:18264:52080	COX1_KM101995_Homo_sapiens	99.333	150	8.19e-77
TG4	ST-E00205:304:HF5WTALXX:4:2102:8186:69572	COX1_KM101995_Homo_sapiens	100	150	1.76e-78
TG4	ST-E00205:304:HF5WTALXX:4:2103:17066:35344	COX1_KM101995_Homo_sapiens	99.333	150	8.19e-77
TG4	ST-E00205:304:HF5WTALXX:4:2103:11211:42112	COX1_KM101995_Homo_sapiens	99.333	150	8.19e-77
TG4	ST-E00205:304:HF5WTALXX:4:2103:11657:49179	COX1_KM101995_Homo_sapiens	100	150	1.76e-78
TG4	ST-E00205:304:HF5WTALXX:4:2106:29011:31353	COX1_KM101995_Homo_sapiens	100	150	1.76e-78
TG4	ST-E00205:304:HF5WTALXX:4:2106:14763:49390	COX1_KM101995_Homo_sapiens	100	89	1.43e-44
TG4	ST-E00205:304:HF5WTALXX:4:2106:12976:54242	COX1_KM101995_Homo_sapiens	98.658	149	1.37e-74
TG4	ST-E00205:304:HF5WTALXX:4:2107:29112:50269	KY452706.1_Ovis_aries_isolate_MZ10_cytochrome_c_oxidase_subunit_I_(COX1)_gene_complete_cds_mitochondrial	99.333	150	8.19e-77
TG4	ST-E00205:304:HF5WTALXX:4:2107:31761:52678	COX1_KM101995_Homo_sapiens	100	150	1.76e-78
TG4	ST-E00205:304:HF5WTALXX:4:2110:24911:7726	COX1_KM101995_Homo_sapiens	100	150	1.76e-78
TG4	ST-E00205:304:HF5WTALXX:4:2111:30959:57161	COX1_KM101995_Homo_sapiens	99.329	149	2.94e-76
TG4	ST-E00205:304:HF5WTALXX:4:2112:20202:3823	COX1_KM101995_Homo_sapiens	100	150	1.76e-78
TG4	ST-E00205:304:HF5WTALXX:4:2112:8907:31511	COX1_KM101995_Homo_sapiens	100	150	1.76e-78
TG4	ST-E00205:304:HF5WTALXX:4:2114:11789:47087	COX1_KM101995_Homo_sapiens	100	150	1.76e-78
TG4	ST-E00205:304:HF5WTALXX:4:2115:21673:28910	COX1_KM101995_Homo_sapiens	100	150	1.76e-78
TG4	ST-E00205:304:HF5WTALXX:4:2116:19725:46279	COX1_KM101995_Homo_sapiens	99.167	120	1.4e-59
TG4	ST-E00205:304:HF5WTALXX:4:2117:7547:3278	COX1_KM101995_Homo_sapiens	100	150	1.76e-78
TG4	ST-E00205:304:HF5WTALXX:4:2119:18812:6724	COX1_KM101995_Homo_sapiens	100	150	1.76e-78
TG4	ST-E00205:304:HF5WTALXX:4:2119:13555:61398	COX1_KM101995_Homo_sapiens	100	150	1.76e-78
TG4	ST-E00205:304:HF5WTALXX:4:2121:28544:14723	COX1_KM101995_Homo_sapiens	100	150	1.76e-78
TG4	ST-E00205:304:HF5WTALXX:4:2121:28310:43114	COX1_KM101995_Homo_sapiens	99.333	150	8.19e-77
TG4	ST-E00205:304:HF5WTALXX:4:2121:28158:43202	COX1_KM101995_Homo_sapiens	99.333	150	8.19e-77
TG4	ST-E00205:304:HF5WTALXX:4:2121:18243:56229	KY452706.1_Ovis_aries_isolate_MZ10_cytochrome_c_oxidase_subunit_I_(COX1)_gene_complete_cds_mitochondrial	99.333	150	8.19e-77
TG4	ST-E00205:304:HF5WTALXX:4:2121:9008:58585	COX1_KM101995_Homo_sapiens	99.333	150	8.19e-77
TG4	ST-E00205:304:HF5WTALXX:4:2122:27032:28664	KY452706.1_Ovis_aries_isolate_MZ10_cytochrome_c_oxidase_subunit_I_(COX1)_gene_complete_cds_mitochondrial	100	150	1.76e-78
TG4	ST-E00205:304:HF5WTALXX:4:2122:27001:28716	KY452706.1_Ovis_aries_isolate_MZ10_cytochrome_c_oxidase_subunit_I_(COX1)_gene_complete_cds_mitochondrial	100	150	1.76e-78
TG4	ST-E00205:304:HF5WTALXX:4:2124:28757:1520	COX1_KM101995_Homo_sapiens	97.333	150	8.25e-72
TG4	ST-E00205:304:HF5WTALXX:4:2201:28950:26044	COX1_KM101995_Homo_sapiens	100	150	1.76e-78
TG4	ST-E00205:304:HF5WTALXX:4:2201:2443:63490	COX1_KM101995_Homo_sapiens	99.333	150	8.19e-77
TG4	ST-E00205:304:HF5WTALXX:4:2201:2432:63507	COX1_KM101995_Homo_sapiens	98.611	144	8.25e-72
TG4	ST-E00205:304:HF5WTALXX:4:2201:12124:65916	COX1_KM101995_Homo_sapiens	99.31	145	4.93e-74
TG4	ST-E00205:304:HF5WTALXX:4:2202:6218:53645	COX1_KM101995_Homo_sapiens	99.333	150	8.19e-77
TG4	ST-E00205:304:HF5WTALXX:4:2203:14986:22598	COX1_KM101995_Homo_sapiens	100	87	1.85e-43
TG4	ST-E00205:304:HF5WTALXX:4:2204:25033:55965	COX1_KM101995_Homo_sapiens	99.301	143	6.37e-73
TG4	ST-E00205:304:HF5WTALXX:4:2207:25510:13052	COX1_KM101995_Homo_sapiens	100	150	1.76e-78
TG4	ST-E00205:304:HF5WTALXX:4:2208:18182:2645	COX1_KM101995_Homo_sapiens	100	150	1.76e-78
TG14	ST-E00205:304:HF5WTALXX:6:1101:1225:54242	COX1_KM101995_Homo_sapiens	100	150	1.76e-78
TG14	ST-E00205:304:HF5WTALXX:6:1102:23023:17922	COX1_KM101995_Homo_sapiens	100	149	6.33e-78
TG14	ST-E00205:304:HF5WTALXX:6:1102:2361:30088	COX1_KM101995_Homo_sapiens	100	150	1.76e-78
TG14	ST-E00205:304:HF5WTALXX:6:1103:3427:36961	COX1_KM101995_Homo_sapiens	99.333	150	8.19e-77
TG14	ST-E00205:304:HF5WTALXX:6:1103:15128:41057	KY452706.1_Ovis_aries_isolate_MZ10_cytochrome_c_oxidase_subunit_I_(COX1)_gene_complete_cds_mitochondrial	99.333	150	8.19e-77
TG14	ST-E00205:304:HF5WTALXX:6:1104:14976:15408	COX1_KM101995_Homo_sapiens	100	150	1.76e-78
TG14	ST-E00205:304:HF5WTALXX:6:1104:26656:54172	KY452706.1_Ovis_aries_isolate_MZ10_cytochrome_c_oxidase_subunit_I_(COX1)_gene_complete_cds_mitochondrial	98.649	148	4.93e-74
TG14	ST-E00205:304:HF5WTALXX:6:1104:5944:57284	COX1_KM101995_Homo_sapiens	100	150	1.76e-78
TG14	ST-E00205:304:HF5WTALXX:6:1105:15544:32039	COX1_KM101995_Homo_sapiens	100	150	1.76e-78
TG14	ST-E00205:304:HF5WTALXX:6:1105:7395:68377	COX1_KM101995_Homo_sapiens	100	101	3.05e-51
TG14	ST-E00205:304:HF5WTALXX:6:1106:15859:30720	COX1_KM101995_Homo_sapiens	99.333	150	8.19e-77
TG14	ST-E00205:304:HF5WTALXX:6:1106:15869:30773	COX1_KM101995_Homo_sapiens	100	150	1.76e-78
TG14	ST-E00205:304:HF5WTALXX:6:1106:21714:55385	COX1_KM101995_Homo_sapiens	99.333	150	8.19e-77
TG14	ST-E00205:304:HF5WTALXX:6:1106:26463:68430	COX1_KM101995_Homo_sapiens	100	150	1.76e-78
TG14	ST-E00205:304:HF5WTALXX:6:1106:26534:68658	COX1_KM101995_Homo_sapiens	100	150	1.76e-78
TG14	ST-E00205:304:HF5WTALXX:6:1107:15219:15795	COX1_KM101995_Homo_sapiens	100	126	3.86e-65
TG14	ST-E00205:304:HF5WTALXX:6:1107:6268:60132	KY452706.1_Ovis_aries_isolate_MZ10_cytochrome_c_oxidase_subunit_I_(COX1)_gene_complete_cds_mitochondrial	100	149	6.33e-78
TG14	ST-E00205:304:HF5WTALXX:6:1107:1235:69801	COX1_KM101995_Homo_sapiens	100	149	6.33e-78
TG14	ST-E00205:304:HF5WTALXX:6:1108:24373:3419	JN601073.1:5336-6880_Sus_scrofa_isolate_3_breed_Turopolje_mitochondrion_complete_genome	100	150	1.76e-78
TG14	ST-E00205:304:HF5WTALXX:6:1108:28371:14951	COX1_KM101995_Homo_sapiens	100	127	1.07e-65
TG14	ST-E00205:304:HF5WTALXX:6:1108:28757:15127	COX1_KM101995_Homo_sapiens	100	127	1.07e-65
TG14	ST-E00205:304:HF5WTALXX:6:1108:32136:53856	COX1_KM101995_Homo_sapiens	100	150	1.76e-78
TG14	ST-E00205:304:HF5WTALXX:6:1108:10612:66742	KY452706.1_Ovis_aries_isolate_MZ10_cytochrome_c_oxidase_subunit_I_(COX1)_gene_complete_cds_mitochondrial	99.333	150	8.19e-77
TG14	ST-E00205:304:HF5WTALXX:6:1108:3488:71981	COX1_KM101995_Homo_sapiens	99.32	147	3.81e-75
TG14	ST-E00205:304:HF5WTALXX:6:1109:16549:40038	COX1_KM101995_Homo_sapiens	100	150	1.76e-78
TG14	ST-E00205:304:HF5WTALXX:6:1109:22993:46876	COX1_KM101995_Homo_sapiens	100	150	1.76e-78
TG14	ST-E00205:304:HF5WTALXX:6:1110:15138:15795	COX1_KM101995_Homo_sapiens	99.333	150	8.19e-77
TG14	ST-E00205:304:HF5WTALXX:6:1110:17777:39317	COX1_KM101995_Homo_sapiens	100	150	1.76e-78
TG14	ST-E00205:304:HF5WTALXX:6:1110:25692:68992	COX1_KM101995_Homo_sapiens	100	149	6.33e-78
TG14	ST-E00205:304:HF5WTALXX:6:1110:3224:71488	COX1_KM101995_Homo_sapiens	100	150	1.76e-78
TG14	ST-E00205:304:HF5WTALXX:6:1112:31507:2979	KY452706.1_Ovis_aries_isolate_MZ10_cytochrome_c_oxidase_subunit_I_(COX1)_gene_complete_cds_mitochondrial	98	150	1.77e-73
TG14	ST-E00205:304:HF5WTALXX:6:1112:24241:4034	COX1_KM101995_Homo_sapiens	100	150	1.76e-78
TG14	ST-E00205:304:HF5WTALXX:6:1112:25266:4720	COX1_KM101995_Homo_sapiens	100	150	1.76e-78
TG14	ST-E00205:304:HF5WTALXX:6:1112:20253:10626	COX1_KM101995_Homo_sapiens	100	150	1.76e-78
TG14	ST-E00205:304:HF5WTALXX:6:1113:19695:60747	JN601073.1:5336-6880_Sus_scrofa_isolate_3_breed_Turopolje_mitochondrion_complete_genome	100	150	1.76e-78
TG14	ST-E00205:304:HF5WTALXX:6:1113:28524:61521	COX1_KM101995_Homo_sapiens	100	150	1.76e-78
TG14	ST-E00205:304:HF5WTALXX:6:1113:19867:62734	JN601073.1:5336-6880_Sus_scrofa_isolate_3_breed_Turopolje_mitochondrion_complete_genome	100	150	1.76e-78
TG14	ST-E00205:304:HF5WTALXX:6:1115:9313:44591	COX1_KM101995_Homo_sapiens	99.333	150	8.19e-77
TG14	ST-E00205:304:HF5WTALXX:6:1117:18385:3911	COX1_KM101995_Homo_sapiens	100	147	8.19e-77
TG14	ST-E00205:304:HF5WTALXX:6:1117:9313:16709	COX1_KM101995_Homo_sapiens	99.333	150	8.19e-77
TG14	ST-E00205:304:HF5WTALXX:6:1119:16660:65441	COX1_KM101995_Homo_sapiens	100	150	1.76e-78
TG14	ST-E00205:304:HF5WTALXX:6:1119:26159:72192	COX1_KM101995_Homo_sapiens	99.333	150	8.19e-77
TG14	ST-E00205:304:HF5WTALXX:6:1121:11779:51641	COX1_KM101995_Homo_sapiens	99.02	102	3.95e-50
TG14	ST-E00205:304:HF5WTALXX:6:1121:11809:51658	COX1_KM101995_Homo_sapiens	99.02	102	3.95e-50
TG14	ST-E00205:304:HF5WTALXX:6:1123:26981:41233	COX1_KM101995_Homo_sapiens	100	150	1.76e-78
TG14	ST-E00205:304:HF5WTALXX:6:1201:4442:29191	COX1_KM101995_Homo_sapiens	100	33	1.93e-13
TG14	ST-E00205:304:HF5WTALXX:6:1203:9080:5159	COX1_KM101995_Homo_sapiens	100	150	1.76e-78
TG14	ST-E00205:304:HF5WTALXX:6:1204:16884:16990	COX1_KM101995_Homo_sapiens	100	150	1.76e-78
TG14	ST-E00205:304:HF5WTALXX:6:1205:3640:8745	COX1_KM101995_Homo_sapiens	100	150	1.76e-78
TG14	ST-E00205:304:HF5WTALXX:6:1205:29244:33410	COX1_KM101995_Homo_sapiens	100	150	1.76e-78
TG14	ST-E00205:304:HF5WTALXX:6:1205:3082:41462	COX1_KM101995_Homo_sapiens	100	150	1.76e-78
TG14	ST-E00205:304:HF5WTALXX:6:1205:2798:44697	COX1_KM101995_Homo_sapiens	100	150	1.76e-78
TG14	ST-E00205:304:HF5WTALXX:6:1205:22181:52080	COX1_KM101995_Homo_sapiens	100	150	1.76e-78
TG14	ST-E00205:304:HF5WTALXX:6:1205:14072:53153	JN601073.1:5336-6880_Sus_scrofa_isolate_3_breed_Turopolje_mitochondrion_complete_genome	100	150	1.76e-78
TG14	ST-E00205:304:HF5WTALXX:6:1205:12408:55227	JN601073.1:5336-6880_Sus_scrofa_isolate_3_breed_Turopolje_mitochondrion_complete_genome	100	150	1.76e-78
TG14	ST-E00205:304:HF5WTALXX:6:1206:9151:21245	COX1_KM101995_Homo_sapiens	100	150	1.76e-78
TG14	ST-E00205:304:HF5WTALXX:6:1206:21420:25235	COX1_KM101995_Homo_sapiens	99.333	150	8.19e-77
TG14	ST-E00205:304:HF5WTALXX:6:1206:7892:42306	COX1_KM101995_Homo_sapiens	99.333	150	8.19e-77
TG14	ST-E00205:304:HF5WTALXX:6:1208:5081:57969	COX1_KM101995_Homo_sapiens	100	150	1.76e-78
TG14	ST-E00205:304:HF5WTALXX:6:1209:31690:10152	COX1_KM101995_Homo_sapiens	100	150	1.76e-78
TG14	ST-E00205:304:HF5WTALXX:6:1209:17837:47509	COX1_KM101995_Homo_sapiens	100	150	1.76e-78
TG14	ST-E00205:304:HF5WTALXX:6:1210:5244:30228	COX1_KM101995_Homo_sapiens	99.333	150	8.19e-77
TG14	ST-E00205:304:HF5WTALXX:6:1212:9425:13597	COX1_KM101995_Homo_sapiens	100	150	1.76e-78
TG14	ST-E00205:304:HF5WTALXX:6:1212:21257:36873	COX1_KM101995_Homo_sapiens	99.338	151	8.19e-77
TG14	ST-E00205:304:HF5WTALXX:6:1212:22607:36926	COX1_KM101995_Homo_sapiens	98.675	151	3.81e-75
TG14	ST-E00205:304:HF5WTALXX:6:1213:14874:9783	JN601073.1:5336-6880_Sus_scrofa_isolate_3_breed_Turopolje_mitochondrion_complete_genome	98.667	150	3.81e-75
TG14	ST-E00205:304:HF5WTALXX:6:1213:17046:17447	COX1_KM101995_Homo_sapiens	98.667	150	3.81e-75
TG14	ST-E00205:304:HF5WTALXX:6:1213:18923:57688	COX1_KM101995_Homo_sapiens	100	150	1.76e-78
TG14	ST-E00205:304:HF5WTALXX:6:1213:10277:63454	COX1_KM101995_Homo_sapiens	100	150	1.76e-78
TG14	ST-E00205:304:HF5WTALXX:6:1214:21836:15338	COX1_KM101995_Homo_sapiens	100	150	1.76e-78
TG14	ST-E00205:304:HF5WTALXX:6:1214:19055:31793	COX1_KM101995_Homo_sapiens	100	97	5.11e-49
TG14	ST-E00205:304:HF5WTALXX:6:1214:8592:56387	COX1_KM101995_Homo_sapiens	100	150	1.76e-78
TG14	ST-E00205:304:HF5WTALXX:6:1214:16488:71612	KY452706.1_Ovis_aries_isolate_MZ10_cytochrome_c_oxidase_subunit_I_(COX1)_gene_complete_cds_mitochondrial	99.333	150	8.19e-77
TG14	ST-E00205:304:HF5WTALXX:6:1215:15412:54524	COX1_KM101995_Homo_sapiens	100	150	1.76e-78
TG14	ST-E00205:304:HF5WTALXX:6:1216:5152:12631	COX1_KM101995_Homo_sapiens	99.333	150	8.19e-77
TG14	ST-E00205:304:HF5WTALXX:6:1216:5091:12666	COX1_KM101995_Homo_sapiens	98.667	150	3.81e-75
TG14	ST-E00205:304:HF5WTALXX:6:1216:2057:17852	COX1_KM101995_Homo_sapiens	98.667	150	3.81e-75
TG14	ST-E00205:304:HF5WTALXX:6:1216:18954:35414	COX1_KM101995_Homo_sapiens	100	150	1.76e-78
TG14	ST-E00205:304:HF5WTALXX:6:1216:27844:52010	COX1_KM101995_Homo_sapiens	100	150	1.76e-78
TG14	ST-E00205:304:HF5WTALXX:6:1217:5954:70240	COX1_KM101995_Homo_sapiens	100	101	3.05e-51
TG14	ST-E00205:304:HF5WTALXX:6:1218:24383:10503	KY452706.1_Ovis_aries_isolate_MZ10_cytochrome_c_oxidase_subunit_I_(COX1)_gene_complete_cds_mitochondrial	100	150	1.76e-78
TG14	ST-E00205:304:HF5WTALXX:6:1218:24028:20260	COX1_KM101995_Homo_sapiens	100	150	1.76e-78
TG14	ST-E00205:304:HF5WTALXX:6:1219:9323:16551	KY452706.1_Ovis_aries_isolate_MZ10_cytochrome_c_oxidase_subunit_I_(COX1)_gene_complete_cds_mitochondrial	100	150	1.76e-78
TG14	ST-E00205:304:HF5WTALXX:6:1219:4746:36012	COX1_KM101995_Homo_sapiens	100	150	1.76e-78
TG14	ST-E00205:304:HF5WTALXX:6:1219:4432:68342	COX1_KM101995_Homo_sapiens	100	37	1.15e-15
TG14	ST-E00205:304:HF5WTALXX:6:1220:25814:12947	COX1_KM101995_Homo_sapiens	100	150	1.76e-78
TG14	ST-E00205:304:HF5WTALXX:6:1220:25794:13088	COX1_KM101995_Homo_sapiens	100	150	1.76e-78
TG14	ST-E00205:304:HF5WTALXX:6:1220:16853:26923	JN601073.1:5336-6880_Sus_scrofa_isolate_3_breed_Turopolje_mitochondrion_complete_genome	99.324	148	1.06e-75
TG14	ST-E00205:304:HF5WTALXX:6:1220:4767:70223	JN601073.1:5336-6880_Sus_scrofa_isolate_3_breed_Turopolje_mitochondrion_complete_genome	98	150	1.77e-73
TG14	ST-E00205:304:HF5WTALXX:6:1220:4838:70592	JN601073.1:5336-6880_Sus_scrofa_isolate_3_breed_Turopolje_mitochondrion_complete_genome	98	150	1.77e-73
TG14	ST-E00205:304:HF5WTALXX:6:1221:8055:25464	COX1_KM101995_Homo_sapiens	100	150	1.76e-78
TG14	ST-E00205:304:HF5WTALXX:6:1221:8105:25974	COX1_KM101995_Homo_sapiens	100	150	1.76e-78
TG14	ST-E00205:304:HF5WTALXX:6:1221:16244:49390	COX1_KM101995_Homo_sapiens	100	149	6.33e-78
TG14	ST-E00205:304:HF5WTALXX:6:1221:12165:55649	COX1_KM101995_Homo_sapiens	99.333	150	8.19e-77
TG14	ST-E00205:304:HF5WTALXX:6:1222:16011:30457	COX1_KM101995_Homo_sapiens	100	150	1.76e-78
TG14	ST-E00205:304:HF5WTALXX:6:1222:29833:59112	COX1_KM101995_Homo_sapiens	99.333	150	8.19e-77
TG14	ST-E00205:304:HF5WTALXX:6:1224:17279:14336	COX1_KM101995_Homo_sapiens	100	150	1.76e-78
TG14	ST-E00205:304:HF5WTALXX:6:2101:22516:26325	COX1_KM101995_Homo_sapiens	100	150	1.76e-78
TG14	ST-E00205:304:HF5WTALXX:6:2102:23977:37084	COX1_KM101995_Homo_sapiens	100	150	1.76e-78
TG14	ST-E00205:304:HF5WTALXX:6:2102:4127:38772	COX1_KM101995_Homo_sapiens	100	150	1.76e-78
TG14	ST-E00205:304:HF5WTALXX:6:2104:3092:7163	COX1_KM101995_Homo_sapiens	100	150	1.76e-78
TG14	ST-E00205:304:HF5WTALXX:6:2104:23439:59675	COX1_KM101995_Homo_sapiens	100	150	1.76e-78
TG14	ST-E00205:304:HF5WTALXX:6:2105:7233:18063	COX1_KM101995_Homo_sapiens	99.333	150	8.19e-77
TG14	ST-E00205:304:HF5WTALXX:6:2105:10439:36733	COX1_KM101995_Homo_sapiens	99.333	150	8.19e-77
TG14	ST-E00205:304:HF5WTALXX:6:2106:6928:16973	COX1_KM101995_Homo_sapiens	98.667	150	3.81e-75
TG14	ST-E00205:304:HF5WTALXX:6:2106:12002:24567	COX1_KM101995_Homo_sapiens	99.333	150	8.19e-77
TG14	ST-E00205:304:HF5WTALXX:6:2106:13382:29173	COX1_KM101995_Homo_sapiens	100	150	1.76e-78
TG14	ST-E00205:304:HF5WTALXX:6:2106:11576:51500	COX1_KM101995_Homo_sapiens	100	149	6.33e-78
TG14	ST-E00205:304:HF5WTALXX:6:2106:16812:70803	COX1_KM101995_Homo_sapiens	100	150	1.76e-78
TG14	ST-E00205:304:HF5WTALXX:6:2107:22993:65371	COX1_KM101995_Homo_sapiens	100	150	1.76e-78
TG14	ST-E00205:304:HF5WTALXX:6:2107:23165:65705	COX1_KM101995_Homo_sapiens	99.333	150	8.19e-77
TG14	ST-E00205:304:HF5WTALXX:6:2108:28544:16199	COX1_KM101995_Homo_sapiens	99.333	150	8.19e-77
TG14	ST-E00205:304:HF5WTALXX:6:2108:22709:59921	COX1_KM101995_Homo_sapiens	100	150	1.76e-78
TG14	ST-E00205:304:HF5WTALXX:6:2109:25682:25939	KY452706.1_Ovis_aries_isolate_MZ10_cytochrome_c_oxidase_subunit_I_(COX1)_gene_complete_cds_mitochondrial	100	51	1.9e-23
TG14	ST-E00205:304:HF5WTALXX:6:2109:17756:49373	JN601073.1:5336-6880_Sus_scrofa_isolate_3_breed_Turopolje_mitochondrion_complete_genome	98	150	1.77e-73
TG14	ST-E00205:304:HF5WTALXX:6:2110:6634:5634	COX1_KM101995_Homo_sapiens	100	150	1.76e-78
TG14	ST-E00205:304:HF5WTALXX:6:2110:8308:33111	COX1_KM101995_Homo_sapiens	100	150	1.76e-78
TG14	ST-E00205:304:HF5WTALXX:6:2110:11190:63771	JN601073.1:5336-6880_Sus_scrofa_isolate_3_breed_Turopolje_mitochondrion_complete_genome	98	150	1.77e-73
TG14	ST-E00205:304:HF5WTALXX:6:2111:29305:9642	COX1_KM101995_Homo_sapiens	100	150	1.76e-78
TG14	ST-E00205:304:HF5WTALXX:6:2111:32217:56247	COX1_KM101995_Homo_sapiens	100	150	1.76e-78
TG14	ST-E00205:304:HF5WTALXX:6:2113:22100:61819	COX1_KM101995_Homo_sapiens	100	150	1.76e-78
TG14	ST-E00205:304:HF5WTALXX:6:2114:24515:7814	COX1_KM101995_Homo_sapiens	100	150	1.76e-78
TG14	ST-E00205:304:HF5WTALXX:6:2114:8014:26308	COX1_KM101995_Homo_sapiens	99.333	150	8.19e-77
TG14	ST-E00205:304:HF5WTALXX:6:2115:25733:52397	JN601073.1:5336-6880_Sus_scrofa_isolate_3_breed_Turopolje_mitochondrion_complete_genome	97.959	147	8.25e-72
TG14	ST-E00205:304:HF5WTALXX:6:2115:2057:72807	COX1_KM101995_Homo_sapiens	99.333	150	8.19e-77
TG14	ST-E00205:304:HF5WTALXX:6:2116:12479:14810	COX1_KM101995_Homo_sapiens	100	150	1.76e-78
TG14	ST-E00205:304:HF5WTALXX:6:2117:21623:8991	COX1_KM101995_Homo_sapiens	100	150	1.76e-78
TG14	ST-E00205:304:HF5WTALXX:6:2117:17888:14898	COX1_KM101995_Homo_sapiens	99.306	144	1.77e-73
TG14	ST-E00205:304:HF5WTALXX:6:2117:16092:16885	COX1_KM101995_Homo_sapiens	99.306	144	1.77e-73
TG14	ST-E00205:304:HF5WTALXX:6:2117:30563:29718	COX1_KM101995_Homo_sapiens	100	150	1.76e-78
TG14	ST-E00205:304:HF5WTALXX:6:2118:5193:50639	KY452706.1_Ovis_aries_isolate_MZ10_cytochrome_c_oxidase_subunit_I_(COX1)_gene_complete_cds_mitochondrial	99.333	150	8.19e-77
TG14	ST-E00205:304:HF5WTALXX:6:2118:21714:67269	COX1_KM101995_Homo_sapiens	99.333	150	8.19e-77
TG14	ST-E00205:304:HF5WTALXX:6:2118:6451:67691	COX1_KM101995_Homo_sapiens	100	150	1.76e-78
TG14	ST-E00205:304:HF5WTALXX:6:2119:13920:2891	COX1_KM101995_Homo_sapiens	100	150	1.76e-78
TG14	ST-E00205:304:HF5WTALXX:6:2119:26585:8095	COX1_KM101995_Homo_sapiens	99.333	150	8.19e-77
TG14	ST-E00205:304:HF5WTALXX:6:2120:19502:12982	COX1_KM101995_Homo_sapiens	100	150	1.76e-78
TG14	ST-E00205:304:HF5WTALXX:6:2120:14103:25710	COX1_KM101995_Homo_sapiens	100	150	1.76e-78
TG14	ST-E00205:304:HF5WTALXX:6:2120:27285:47105	KY452706.1_Ovis_aries_isolate_MZ10_cytochrome_c_oxidase_subunit_I_(COX1)_gene_complete_cds_mitochondrial	96	150	1.78e-68
TG14	ST-E00205:304:HF5WTALXX:6:2121:5122:39229	JN601073.1:5336-6880_Sus_scrofa_isolate_3_breed_Turopolje_mitochondrion_complete_genome	99.333	150	8.19e-77
TG14	ST-E00205:304:HF5WTALXX:6:2122:11282:60132	JN601073.1:5336-6880_Sus_scrofa_isolate_3_breed_Turopolje_mitochondrion_complete_genome	98.667	150	3.81e-75
TG14	ST-E00205:304:HF5WTALXX:6:2122:19086:70522	COX1_KM101995_Homo_sapiens	100	150	1.76e-78
TG14	ST-E00205:304:HF5WTALXX:6:2123:19278:38016	COX1_KM101995_Homo_sapiens	98.649	74	5.21e-34
TG14	ST-E00205:304:HF5WTALXX:6:2201:13332:4403	COX1_KM101995_Homo_sapiens	100	150	1.76e-78
TG14	ST-E00205:304:HF5WTALXX:6:2201:19258:7778	COX1_KM101995_Homo_sapiens	100	150	1.76e-78
TG14	ST-E00205:304:HF5WTALXX:6:2201:19796:53574	COX1_KM101995_Homo_sapiens	100	150	1.76e-78
TG14	ST-E00205:304:HF5WTALXX:6:2202:2321:72772	COX1_KM101995_Homo_sapiens	100	150	1.76e-78
TG14	ST-E00205:304:HF5WTALXX:6:2204:21836:29578	COX1_KM101995_Homo_sapiens	100	150	1.76e-78
TG14	ST-E00205:304:HF5WTALXX:6:2204:4787:48845	COX1_KM101995_Homo_sapiens	100	150	1.76e-78
TG14	ST-E00205:304:HF5WTALXX:6:2205:13829:41163	COX1_KM101995_Homo_sapiens	100	130	2.31e-67
TG14	ST-E00205:304:HF5WTALXX:6:2205:13890:41233	COX1_KM101995_Homo_sapiens	100	130	2.31e-67
TG14	ST-E00205:304:HF5WTALXX:6:2205:4888:56299	JN601073.1:5336-6880_Sus_scrofa_isolate_3_breed_Turopolje_mitochondrion_complete_genome	98	150	1.77e-73
TG14	ST-E00205:304:HF5WTALXX:6:2205:4909:56932	JN601073.1:5336-6880_Sus_scrofa_isolate_3_breed_Turopolje_mitochondrion_complete_genome	98	150	1.77e-73
TG14	ST-E00205:304:HF5WTALXX:6:2205:17817:62593	COX1_KM101995_Homo_sapiens	100	150	1.76e-78
TG14	ST-E00205:304:HF5WTALXX:6:2207:7121:18678	COX1_KM101995_Homo_sapiens	100	150	1.76e-78
TG14	ST-E00205:304:HF5WTALXX:6:2207:10429:38684	COX1_KM101995_Homo_sapiens	100	150	1.76e-78
TG14	ST-E00205:304:HF5WTALXX:6:2208:7243:6548	COX1_KM101995_Homo_sapiens	100	150	1.76e-78
TG14	ST-E00205:304:HF5WTALXX:6:2208:4330:33920	COX1_KM101995_Homo_sapiens	100	150	1.76e-78
TG14	ST-E00205:304:HF5WTALXX:6:2209:27854:18942	COX1_KM101995_Homo_sapiens	99.333	150	8.19e-77
TG14	ST-E00205:304:HF5WTALXX:6:2209:21572:33691	COX1_KM101995_Homo_sapiens	100	150	1.76e-78
TG14	ST-E00205:304:HF5WTALXX:6:2209:21379:34166	COX1_KM101995_Homo_sapiens	100	150	1.76e-78
TG14	ST-E00205:304:HF5WTALXX:6:2210:15138:42235	KY452706.1_Ovis_aries_isolate_MZ10_cytochrome_c_oxidase_subunit_I_(COX1)_gene_complete_cds_mitochondrial	98.667	150	3.81e-75
TG14	ST-E00205:304:HF5WTALXX:6:1101:1225:54242	COX1_KM101995_Homo_sapiens	99.329	149	2.94e-76
TG14	ST-E00205:304:HF5WTALXX:6:1102:23023:17922	COX1_KM101995_Homo_sapiens	100	150	1.76e-78
TG14	ST-E00205:304:HF5WTALXX:6:1102:2361:30088	COX1_KM101995_Homo_sapiens	100	150	1.76e-78
TG14	ST-E00205:304:HF5WTALXX:6:1103:3427:36961	COX1_KM101995_Homo_sapiens	100	150	1.76e-78
TG14	ST-E00205:304:HF5WTALXX:6:1103:15128:41057	KY452706.1_Ovis_aries_isolate_MZ10_cytochrome_c_oxidase_subunit_I_(COX1)_gene_complete_cds_mitochondrial	100	150	1.76e-78
TG14	ST-E00205:304:HF5WTALXX:6:1104:14976:15408	COX1_KM101995_Homo_sapiens	100	150	1.76e-78
TG14	ST-E00205:304:HF5WTALXX:6:1104:11515:39018	KY452706.1_Ovis_aries_isolate_MZ10_cytochrome_c_oxidase_subunit_I_(COX1)_gene_complete_cds_mitochondrial	98.387	62	6.79e-28
TG14	ST-E00205:304:HF5WTALXX:6:1104:26656:54172	KY452706.1_Ovis_aries_isolate_MZ10_cytochrome_c_oxidase_subunit_I_(COX1)_gene_complete_cds_mitochondrial	100	40	2.48e-17
TG14	ST-E00205:304:HF5WTALXX:6:1104:5944:57284	COX1_KM101995_Homo_sapiens	100	150	1.76e-78
TG14	ST-E00205:304:HF5WTALXX:6:1105:15544:32039	COX1_KM101995_Homo_sapiens	100	150	1.76e-78
TG14	ST-E00205:304:HF5WTALXX:6:1105:7395:68377	COX1_KM101995_Homo_sapiens	100	150	1.76e-78
TG14	ST-E00205:304:HF5WTALXX:6:1106:15859:30720	COX1_KM101995_Homo_sapiens	99.333	150	8.19e-77
TG14	ST-E00205:304:HF5WTALXX:6:1106:15869:30773	COX1_KM101995_Homo_sapiens	100	150	1.76e-78
TG14	ST-E00205:304:HF5WTALXX:6:1106:21714:55385	COX1_KM101995_Homo_sapiens	100	150	1.76e-78
TG14	ST-E00205:304:HF5WTALXX:6:1106:26463:68430	COX1_KM101995_Homo_sapiens	100	150	1.76e-78
TG14	ST-E00205:304:HF5WTALXX:6:1106:26534:68658	COX1_KM101995_Homo_sapiens	99.333	150	8.19e-77
TG14	ST-E00205:304:HF5WTALXX:6:1107:15219:15795	COX1_KM101995_Homo_sapiens	100	47	3.18e-21
TG14	ST-E00205:304:HF5WTALXX:6:1107:1235:69801	COX1_KM101995_Homo_sapiens	99.329	149	2.94e-76
TG14	ST-E00205:304:HF5WTALXX:6:1108:24373:3419	JN601073.1:5336-6880_Sus_scrofa_isolate_3_breed_Turopolje_mitochondrion_complete_genome	100	150	1.76e-78
TG14	ST-E00205:304:HF5WTALXX:6:1108:28371:14951	COX1_KM101995_Homo_sapiens	99.333	150	8.19e-77
TG14	ST-E00205:304:HF5WTALXX:6:1108:28757:15127	COX1_KM101995_Homo_sapiens	99.333	150	8.19e-77
TG14	ST-E00205:304:HF5WTALXX:6:1108:32136:53856	COX1_KM101995_Homo_sapiens	100	150	1.76e-78
TG14	ST-E00205:304:HF5WTALXX:6:1108:10612:66742	KY452706.1_Ovis_aries_isolate_MZ10_cytochrome_c_oxidase_subunit_I_(COX1)_gene_complete_cds_mitochondrial	98.473	131	1.39e-64
TG14	ST-E00205:304:HF5WTALXX:6:1108:3488:71981	COX1_KM101995_Homo_sapiens	98	150	1.77e-73
TG14	ST-E00205:304:HF5WTALXX:6:1109:16549:40038	COX1_KM101995_Homo_sapiens	100	150	1.76e-78
TG14	ST-E00205:304:HF5WTALXX:6:1109:22993:46876	COX1_KM101995_Homo_sapiens	100	150	1.76e-78
TG14	ST-E00205:304:HF5WTALXX:6:1110:15138:15795	COX1_KM101995_Homo_sapiens	100	150	1.76e-78
TG14	ST-E00205:304:HF5WTALXX:6:1110:17777:39317	COX1_KM101995_Homo_sapiens	100	150	1.76e-78
TG14	ST-E00205:304:HF5WTALXX:6:1110:25692:68992	COX1_KM101995_Homo_sapiens	99.333	150	8.19e-77
TG14	ST-E00205:304:HF5WTALXX:6:1110:3224:71488	COX1_KM101995_Homo_sapiens	100	150	1.76e-78
TG14	ST-E00205:304:HF5WTALXX:6:1112:31507:2979	KY452706.1_Ovis_aries_isolate_MZ10_cytochrome_c_oxidase_subunit_I_(COX1)_gene_complete_cds_mitochondrial	99.32	147	3.81e-75
TG14	ST-E00205:304:HF5WTALXX:6:1112:24241:4034	COX1_KM101995_Homo_sapiens	100	150	1.76e-78
TG14	ST-E00205:304:HF5WTALXX:6:1112:25266:4720	COX1_KM101995_Homo_sapiens	100	150	1.76e-78
TG14	ST-E00205:304:HF5WTALXX:6:1112:20253:10626	COX1_KM101995_Homo_sapiens	100	150	1.76e-78
TG14	ST-E00205:304:HF5WTALXX:6:1113:19695:60747	JN601073.1:5336-6880_Sus_scrofa_isolate_3_breed_Turopolje_mitochondrion_complete_genome	99.333	150	8.19e-77
TG14	ST-E00205:304:HF5WTALXX:6:1113:28524:61521	COX1_KM101995_Homo_sapiens	100	150	1.76e-78
TG14	ST-E00205:304:HF5WTALXX:6:1113:19867:62734	JN601073.1:5336-6880_Sus_scrofa_isolate_3_breed_Turopolje_mitochondrion_complete_genome	99.333	150	8.19e-77
TG14	ST-E00205:304:HF5WTALXX:6:1115:9313:44591	COX1_KM101995_Homo_sapiens	96.667	150	3.84e-70
TG14	ST-E00205:304:HF5WTALXX:6:1117:18385:3911	COX1_KM101995_Homo_sapiens	100	150	1.76e-78
TG14	ST-E00205:304:HF5WTALXX:6:1117:9313:16709	COX1_KM101995_Homo_sapiens	97.333	150	8.25e-72
TG14	ST-E00205:304:HF5WTALXX:6:1119:16660:65441	COX1_KM101995_Homo_sapiens	100	150	1.76e-78
TG14	ST-E00205:304:HF5WTALXX:6:1119:26159:72192	COX1_KM101995_Homo_sapiens	99.333	150	8.19e-77
TG14	ST-E00205:304:HF5WTALXX:6:1123:26981:41233	COX1_KM101995_Homo_sapiens	99.333	150	8.19e-77
TG14	ST-E00205:304:HF5WTALXX:6:1201:4442:29191	COX1_KM101995_Homo_sapiens	100	95	6.6e-48
TG14	ST-E00205:304:HF5WTALXX:6:1203:9080:5159	COX1_KM101995_Homo_sapiens	100	122	6.47e-63
TG14	ST-E00205:304:HF5WTALXX:6:1204:16884:16990	COX1_KM101995_Homo_sapiens	100	150	1.76e-78
TG14	ST-E00205:304:HF5WTALXX:6:1205:3640:8745	COX1_KM101995_Homo_sapiens	98.667	150	3.81e-75
TG14	ST-E00205:304:HF5WTALXX:6:1205:29244:33410	COX1_KM101995_Homo_sapiens	100	150	1.76e-78
TG14	ST-E00205:304:HF5WTALXX:6:1205:3082:41462	COX1_KM101995_Homo_sapiens	100	139	2.29e-72
TG14	ST-E00205:304:HF5WTALXX:6:1205:2798:44697	COX1_KM101995_Homo_sapiens	100	150	1.76e-78
TG14	ST-E00205:304:HF5WTALXX:6:1205:22181:52080	COX1_KM101995_Homo_sapiens	100	150	1.76e-78
TG14	ST-E00205:304:HF5WTALXX:6:1205:14072:53153	JN601073.1:5336-6880_Sus_scrofa_isolate_3_breed_Turopolje_mitochondrion_complete_genome	100	150	1.76e-78
TG14	ST-E00205:304:HF5WTALXX:6:1205:12408:55227	JN601073.1:5336-6880_Sus_scrofa_isolate_3_breed_Turopolje_mitochondrion_complete_genome	100	150	1.76e-78
TG14	ST-E00205:304:HF5WTALXX:6:1206:9151:21245	COX1_KM101995_Homo_sapiens	100	150	1.76e-78
TG14	ST-E00205:304:HF5WTALXX:6:1206:21420:25235	COX1_KM101995_Homo_sapiens	97.938	97	1.11e-45
TG14	ST-E00205:304:HF5WTALXX:6:1206:7892:42306	COX1_KM101995_Homo_sapiens	100	150	1.76e-78
TG14	ST-E00205:304:HF5WTALXX:6:1208:5081:57969	COX1_KM101995_Homo_sapiens	100	150	1.76e-78
TG14	ST-E00205:304:HF5WTALXX:6:1209:31690:10152	COX1_KM101995_Homo_sapiens	100	150	1.76e-78
TG14	ST-E00205:304:HF5WTALXX:6:1209:17837:47509	COX1_KM101995_Homo_sapiens	100	150	1.76e-78
TG14	ST-E00205:304:HF5WTALXX:6:1210:5244:30228	COX1_KM101995_Homo_sapiens	100	150	1.76e-78
TG14	ST-E00205:304:HF5WTALXX:6:1212:9425:13597	COX1_KM101995_Homo_sapiens	100	150	1.76e-78
TG14	ST-E00205:304:HF5WTALXX:6:1212:21257:36873	COX1_KM101995_Homo_sapiens	100	150	1.76e-78
TG14	ST-E00205:304:HF5WTALXX:6:1212:22607:36926	COX1_KM101995_Homo_sapiens	100	150	1.76e-78
TG14	ST-E00205:304:HF5WTALXX:6:1213:14874:9783	JN601073.1:5336-6880_Sus_scrofa_isolate_3_breed_Turopolje_mitochondrion_complete_genome	96.667	150	3.84e-70
TG14	ST-E00205:304:HF5WTALXX:6:1213:18923:57688	COX1_KM101995_Homo_sapiens	100	150	1.76e-78
TG14	ST-E00205:304:HF5WTALXX:6:1213:10277:63454	COX1_KM101995_Homo_sapiens	100	149	6.33e-78
TG14	ST-E00205:304:HF5WTALXX:6:1214:21836:15338	COX1_KM101995_Homo_sapiens	100	150	1.76e-78
TG14	ST-E00205:304:HF5WTALXX:6:1214:19055:31793	COX1_KM101995_Homo_sapiens	100	147	8.19e-77
TG14	ST-E00205:304:HF5WTALXX:6:1214:8592:56387	COX1_KM101995_Homo_sapiens	100	150	1.76e-78
TG14	ST-E00205:304:HF5WTALXX:6:1214:16488:71612	KY452706.1_Ovis_aries_isolate_MZ10_cytochrome_c_oxidase_subunit_I_(COX1)_gene_complete_cds_mitochondrial	99.333	150	8.19e-77
TG14	ST-E00205:304:HF5WTALXX:6:1215:15412:54524	COX1_KM101995_Homo_sapiens	100	150	1.76e-78
TG14	ST-E00205:304:HF5WTALXX:6:1216:5152:12631	COX1_KM101995_Homo_sapiens	100	150	1.76e-78
TG14	ST-E00205:304:HF5WTALXX:6:1216:5091:12666	COX1_KM101995_Homo_sapiens	100	150	1.76e-78
TG14	ST-E00205:304:HF5WTALXX:6:1216:18954:35414	COX1_KM101995_Homo_sapiens	100	149	6.33e-78
TG14	ST-E00205:304:HF5WTALXX:6:1216:27844:52010	COX1_KM101995_Homo_sapiens	100	150	1.76e-78
TG14	ST-E00205:304:HF5WTALXX:6:1217:5954:70240	COX1_KM101995_Homo_sapiens	100	149	6.33e-78
TG14	ST-E00205:304:HF5WTALXX:6:1218:24383:10503	KY452706.1_Ovis_aries_isolate_MZ10_cytochrome_c_oxidase_subunit_I_(COX1)_gene_complete_cds_mitochondrial	100	150	1.76e-78
TG14	ST-E00205:304:HF5WTALXX:6:1218:24028:20260	COX1_KM101995_Homo_sapiens	98.667	150	3.81e-75
TG14	ST-E00205:304:HF5WTALXX:6:1219:9323:16551	KY452706.1_Ovis_aries_isolate_MZ10_cytochrome_c_oxidase_subunit_I_(COX1)_gene_complete_cds_mitochondrial	100	81	4e-40
TG14	ST-E00205:304:HF5WTALXX:6:1219:4746:36012	COX1_KM101995_Homo_sapiens	100	150	1.76e-78
TG14	ST-E00205:304:HF5WTALXX:6:1220:25814:12947	COX1_KM101995_Homo_sapiens	99.333	150	8.19e-77
TG14	ST-E00205:304:HF5WTALXX:6:1220:25794:13088	COX1_KM101995_Homo_sapiens	99.333	150	8.19e-77
TG14	ST-E00205:304:HF5WTALXX:6:1220:4767:70223	JN601073.1:5336-6880_Sus_scrofa_isolate_3_breed_Turopolje_mitochondrion_complete_genome	97.333	150	8.25e-72
TG14	ST-E00205:304:HF5WTALXX:6:1221:8055:25464	COX1_KM101995_Homo_sapiens	99.333	150	8.19e-77
TG14	ST-E00205:304:HF5WTALXX:6:1221:8105:25974	COX1_KM101995_Homo_sapiens	100	150	1.76e-78
TG14	ST-E00205:304:HF5WTALXX:6:1221:16244:49390	COX1_KM101995_Homo_sapiens	100	150	1.76e-78
TG14	ST-E00205:304:HF5WTALXX:6:1221:12165:55649	COX1_KM101995_Homo_sapiens	99.333	150	8.19e-77
TG14	ST-E00205:304:HF5WTALXX:6:1222:16011:30457	COX1_KM101995_Homo_sapiens	100	150	1.76e-78
TG14	ST-E00205:304:HF5WTALXX:6:1222:29833:59112	COX1_KM101995_Homo_sapiens	100	147	8.19e-77
TG14	ST-E00205:304:HF5WTALXX:6:1224:17279:14336	COX1_KM101995_Homo_sapiens	100	148	2.28e-77
TG14	ST-E00205:304:HF5WTALXX:6:2101:22516:26325	COX1_KM101995_Homo_sapiens	98.667	150	3.81e-75
TG14	ST-E00205:304:HF5WTALXX:6:2102:23977:37084	COX1_KM101995_Homo_sapiens	100	150	1.76e-78
TG14	ST-E00205:304:HF5WTALXX:6:2102:4127:38772	COX1_KM101995_Homo_sapiens	99.333	150	8.19e-77
TG14	ST-E00205:304:HF5WTALXX:6:2103:21673:5141	COX1_KM101995_Homo_sapiens	100	82	1.11e-40
TG14	ST-E00205:304:HF5WTALXX:6:2104:3092:7163	COX1_KM101995_Homo_sapiens	98.667	150	3.81e-75
TG14	ST-E00205:304:HF5WTALXX:6:2104:23439:59675	COX1_KM101995_Homo_sapiens	100	150	1.76e-78
TG14	ST-E00205:304:HF5WTALXX:6:2105:7233:18063	COX1_KM101995_Homo_sapiens	100	150	1.76e-78
TG14	ST-E00205:304:HF5WTALXX:6:2105:10439:36733	COX1_KM101995_Homo_sapiens	100	150	1.76e-78
TG14	ST-E00205:304:HF5WTALXX:6:2106:6928:16973	COX1_KM101995_Homo_sapiens	99.333	150	8.19e-77
TG14	ST-E00205:304:HF5WTALXX:6:2106:12002:24567	COX1_KM101995_Homo_sapiens	100	150	1.76e-78
TG14	ST-E00205:304:HF5WTALXX:6:2106:13382:29173	COX1_KM101995_Homo_sapiens	99.333	150	8.19e-77
TG14	ST-E00205:304:HF5WTALXX:6:2106:11576:51500	COX1_KM101995_Homo_sapiens	100	150	1.76e-78
TG14	ST-E00205:304:HF5WTALXX:6:2106:16812:70803	COX1_KM101995_Homo_sapiens	100	150	1.76e-78
TG14	ST-E00205:304:HF5WTALXX:6:2107:22993:65371	COX1_KM101995_Homo_sapiens	99.333	150	8.19e-77
TG14	ST-E00205:304:HF5WTALXX:6:2107:23165:65705	COX1_KM101995_Homo_sapiens	99.333	150	8.19e-77
TG14	ST-E00205:304:HF5WTALXX:6:2108:28544:16199	COX1_KM101995_Homo_sapiens	100	150	1.76e-78
TG14	ST-E00205:304:HF5WTALXX:6:2108:22709:59921	COX1_KM101995_Homo_sapiens	99.333	150	8.19e-77
TG14	ST-E00205:304:HF5WTALXX:6:2109:17756:49373	JN601073.1:5336-6880_Sus_scrofa_isolate_3_breed_Turopolje_mitochondrion_complete_genome	98.667	150	3.81e-75
TG14	ST-E00205:304:HF5WTALXX:6:2110:6634:5634	COX1_KM101995_Homo_sapiens	100	150	1.76e-78
TG14	ST-E00205:304:HF5WTALXX:6:2110:8308:33111	COX1_KM101995_Homo_sapiens	100	150	1.76e-78
TG14	ST-E00205:304:HF5WTALXX:6:2110:11190:63771	JN601073.1:5336-6880_Sus_scrofa_isolate_3_breed_Turopolje_mitochondrion_complete_genome	97.333	150	8.25e-72
TG14	ST-E00205:304:HF5WTALXX:6:2111:29305:9642	COX1_KM101995_Homo_sapiens	100	150	1.76e-78
TG14	ST-E00205:304:HF5WTALXX:6:2111:32217:56247	COX1_KM101995_Homo_sapiens	100	150	1.76e-78
TG14	ST-E00205:304:HF5WTALXX:6:2113:22100:61819	COX1_KM101995_Homo_sapiens	99.333	150	8.19e-77
TG14	ST-E00205:304:HF5WTALXX:6:2114:24515:7814	COX1_KM101995_Homo_sapiens	100	150	1.76e-78
TG14	ST-E00205:304:HF5WTALXX:6:2114:8014:26308	COX1_KM101995_Homo_sapiens	100	150	1.76e-78
TG14	ST-E00205:304:HF5WTALXX:6:2115:25733:52397	JN601073.1:5336-6880_Sus_scrofa_isolate_3_breed_Turopolje_mitochondrion_complete_genome	97.333	150	8.25e-72
TG14	ST-E00205:304:HF5WTALXX:6:2115:2057:72807	COX1_KM101995_Homo_sapiens	98.675	151	3.81e-75
TG14	ST-E00205:304:HF5WTALXX:6:2116:12479:14810	COX1_KM101995_Homo_sapiens	100	150	1.76e-78
TG14	ST-E00205:304:HF5WTALXX:6:2117:21623:8991	COX1_KM101995_Homo_sapiens	100	150	1.76e-78
TG14	ST-E00205:304:HF5WTALXX:6:2117:17888:14898	COX1_KM101995_Homo_sapiens	99.306	144	1.77e-73
TG14	ST-E00205:304:HF5WTALXX:6:2117:16092:16885	COX1_KM101995_Homo_sapiens	99.306	144	1.77e-73
TG14	ST-E00205:304:HF5WTALXX:6:2117:30563:29718	COX1_KM101995_Homo_sapiens	100	150	1.76e-78
TG14	ST-E00205:304:HF5WTALXX:6:2118:5193:50639	KY452706.1_Ovis_aries_isolate_MZ10_cytochrome_c_oxidase_subunit_I_(COX1)_gene_complete_cds_mitochondrial	98	150	1.77e-73
TG14	ST-E00205:304:HF5WTALXX:6:2118:21714:67269	COX1_KM101995_Homo_sapiens	100	99	3.95e-50
TG14	ST-E00205:304:HF5WTALXX:6:2118:6451:67691	COX1_KM101995_Homo_sapiens	100	150	1.76e-78
TG14	ST-E00205:304:HF5WTALXX:6:2119:13920:2891	COX1_KM101995_Homo_sapiens	100	150	1.76e-78
TG14	ST-E00205:304:HF5WTALXX:6:2119:26585:8095	COX1_KM101995_Homo_sapiens	100	150	1.76e-78
TG14	ST-E00205:304:HF5WTALXX:6:2120:19502:12982	COX1_KM101995_Homo_sapiens	100	150	1.76e-78
TG14	ST-E00205:304:HF5WTALXX:6:2120:14103:25710	COX1_KM101995_Homo_sapiens	100	150	1.76e-78
TG14	ST-E00205:304:HF5WTALXX:6:2121:5122:39229	JN601073.1:5336-6880_Sus_scrofa_isolate_3_breed_Turopolje_mitochondrion_complete_genome	99.333	150	8.19e-77
TG14	ST-E00205:304:HF5WTALXX:6:2122:11282:60132	JN601073.1:5336-6880_Sus_scrofa_isolate_3_breed_Turopolje_mitochondrion_complete_genome	99.333	150	8.19e-77
TG14	ST-E00205:304:HF5WTALXX:6:2122:19086:70522	COX1_KM101995_Homo_sapiens	98.969	97	2.38e-47
TG14	ST-E00205:304:HF5WTALXX:6:2201:13332:4403	COX1_KM101995_Homo_sapiens	98.667	150	3.81e-75
TG14	ST-E00205:304:HF5WTALXX:6:2201:19258:7778	COX1_KM101995_Homo_sapiens	99.333	150	8.19e-77
TG14	ST-E00205:304:HF5WTALXX:6:2201:19796:53574	COX1_KM101995_Homo_sapiens	100	150	1.76e-78
TG14	ST-E00205:304:HF5WTALXX:6:2202:2321:72772	COX1_KM101995_Homo_sapiens	100	150	1.76e-78
TG14	ST-E00205:304:HF5WTALXX:6:2204:21836:29578	COX1_KM101995_Homo_sapiens	100	117	3.89e-60
TG14	ST-E00205:304:HF5WTALXX:6:2204:4787:48845	COX1_KM101995_Homo_sapiens	100	150	1.76e-78
TG14	ST-E00205:304:HF5WTALXX:6:2205:13829:41163	COX1_KM101995_Homo_sapiens	100	51	1.9e-23
TG14	ST-E00205:304:HF5WTALXX:6:2205:4888:56299	JN601073.1:5336-6880_Sus_scrofa_isolate_3_breed_Turopolje_mitochondrion_complete_genome	98.658	149	1.37e-74
TG14	ST-E00205:304:HF5WTALXX:6:2205:4909:56932	JN601073.1:5336-6880_Sus_scrofa_isolate_3_breed_Turopolje_mitochondrion_complete_genome	98.658	149	1.37e-74
TG14	ST-E00205:304:HF5WTALXX:6:2205:17817:62593	COX1_KM101995_Homo_sapiens	100	150	1.76e-78
TG14	ST-E00205:304:HF5WTALXX:6:2207:7121:18678	COX1_KM101995_Homo_sapiens	100	150	1.76e-78
TG14	ST-E00205:304:HF5WTALXX:6:2207:10429:38684	COX1_KM101995_Homo_sapiens	99.333	150	8.19e-77
TG14	ST-E00205:304:HF5WTALXX:6:2208:7243:6548	COX1_KM101995_Homo_sapiens	99.329	149	2.94e-76
TG14	ST-E00205:304:HF5WTALXX:6:2208:4330:33920	COX1_KM101995_Homo_sapiens	100	150	1.76e-78
TG14	ST-E00205:304:HF5WTALXX:6:2209:27854:18942	COX1_KM101995_Homo_sapiens	99.333	150	8.19e-77
TG14	ST-E00205:304:HF5WTALXX:6:2209:21572:33691	COX1_KM101995_Homo_sapiens	100	150	1.76e-78
TG14	ST-E00205:304:HF5WTALXX:6:2209:21379:34166	COX1_KM101995_Homo_sapiens	100	150	1.76e-78
TG14	ST-E00205:304:HF5WTALXX:6:2210:15138:42235	KY452706.1_Ovis_aries_isolate_MZ10_cytochrome_c_oxidase_subunit_I_(COX1)_gene_complete_cds_mitochondrial	98	150	1.77e-73
TG5	ST-E00205:304:HF5WTALXX:5:1102:5254:5141	COX1_KM101995_Homo_sapiens	95.973	149	6.42e-68
TG5	ST-E00205:304:HF5WTALXX:5:1102:4127:33568	COX1_KM101995_Homo_sapiens	100	150	1.76e-78
TG5	ST-E00205:304:HF5WTALXX:5:1103:2920:62593	JN601073.1:5336-6880_Sus_scrofa_isolate_3_breed_Turopolje_mitochondrion_complete_genome	100	136	1.07e-70
TG5	ST-E00205:304:HF5WTALXX:5:1104:12225:41268	COX1_KM101995_Homo_sapiens	100	150	1.76e-78
TG5	ST-E00205:304:HF5WTALXX:5:1106:8521:10802	COX1_KM101995_Homo_sapiens	99.333	150	8.19e-77
TG5	ST-E00205:304:HF5WTALXX:5:1107:13159:28716	COX1_KM101995_Homo_sapiens	100	150	1.76e-78
TG5	ST-E00205:304:HF5WTALXX:5:1107:7933:44204	COX1_KM101995_Homo_sapiens	100	150	1.76e-78
TG5	ST-E00205:304:HF5WTALXX:5:1108:29457:9906	COX1_KM101995_Homo_sapiens	100	150	1.76e-78
TG5	ST-E00205:304:HF5WTALXX:5:1108:12124:18696	COX1_KM101995_Homo_sapiens	100	150	1.76e-78
TG5	ST-E00205:304:HF5WTALXX:5:1109:8075:27081	COX1_KM101995_Homo_sapiens	100	148	2.28e-77
TG5	ST-E00205:304:HF5WTALXX:5:1109:22627:51131	COX1_KM101995_Homo_sapiens	100	129	8.3e-67
TG5	ST-E00205:304:HF5WTALXX:5:1110:27154:18467	COX1_KM101995_Homo_sapiens	100	150	1.76e-78
TG5	ST-E00205:304:HF5WTALXX:5:1110:25093:66338	COX1_KM101995_Homo_sapiens	100	150	1.76e-78
TG5	ST-E00205:304:HF5WTALXX:5:1111:16701:15162	COX1_KM101995_Homo_sapiens	100	65	3.14e-31
TG5	ST-E00205:304:HF5WTALXX:5:1111:7436:59938	COX1_KM101995_Homo_sapiens	99.333	150	8.19e-77
TG5	ST-E00205:304:HF5WTALXX:5:1112:2970:5405	COX1_KM101995_Homo_sapiens	100	150	1.76e-78
TG5	ST-E00205:304:HF5WTALXX:5:1112:5396:27398	COX1_KM101995_Homo_sapiens	100	150	1.76e-78
TG5	ST-E00205:304:HF5WTALXX:5:1112:30492:27802	COX1_KM101995_Homo_sapiens	100	150	1.76e-78
TG5	ST-E00205:304:HF5WTALXX:5:1115:6989:4280	KY452706.1_Ovis_aries_isolate_MZ10_cytochrome_c_oxidase_subunit_I_(COX1)_gene_complete_cds_mitochondrial	100	150	1.76e-78
TG5	ST-E00205:304:HF5WTALXX:5:1115:2625:9976	COX1_KM101995_Homo_sapiens	99.333	150	8.19e-77
TG5	ST-E00205:304:HF5WTALXX:5:1115:19187:30967	COX1_KM101995_Homo_sapiens	100	121	2.33e-62
TG5	ST-E00205:304:HF5WTALXX:5:1115:29092:48054	COX1_KM101995_Homo_sapiens	99.333	150	8.19e-77
TG5	ST-E00205:304:HF5WTALXX:5:1117:21866:13070	COX1_KM101995_Homo_sapiens	100	117	3.89e-60
TG5	ST-E00205:304:HF5WTALXX:5:1117:2767:48019	COX1_KM101995_Homo_sapiens	99.333	150	8.19e-77
TG5	ST-E00205:304:HF5WTALXX:5:1119:15930:62804	KY452706.1_Ovis_aries_isolate_MZ10_cytochrome_c_oxidase_subunit_I_(COX1)_gene_complete_cds_mitochondrial	100	40	2.48e-17
TG5	ST-E00205:304:HF5WTALXX:5:1119:2169:67586	COX1_KM101995_Homo_sapiens	100	150	1.76e-78
TG5	ST-E00205:304:HF5WTALXX:5:1120:32765:11523	COX1_KM101995_Homo_sapiens	99.333	150	8.19e-77
TG5	ST-E00205:304:HF5WTALXX:5:1120:10855:15021	COX1_KM101995_Homo_sapiens	100	150	1.76e-78
TG5	ST-E00205:304:HF5WTALXX:5:1121:18680:52133	COX1_KM101995_Homo_sapiens	100	150	1.76e-78
TG5	ST-E00205:304:HF5WTALXX:5:1122:31842:15443	COX1_KM101995_Homo_sapiens	98	150	1.77e-73
TG5	ST-E00205:304:HF5WTALXX:5:1122:5041:39194	COX1_KM101995_Homo_sapiens	100	150	1.76e-78
TG5	ST-E00205:304:HF5WTALXX:5:1122:20699:53205	COX1_KM101995_Homo_sapiens	100	150	1.76e-78
TG5	ST-E00205:304:HF5WTALXX:5:1122:31467:53504	COX1_KM101995_Homo_sapiens	99.333	150	8.19e-77
TG5	ST-E00205:304:HF5WTALXX:5:1123:2625:4175	COX1_KM101995_Homo_sapiens	100	94	2.38e-47
TG5	ST-E00205:304:HF5WTALXX:5:1201:18162:40688	COX1_KM101995_Homo_sapiens	100	150	1.76e-78
TG5	ST-E00205:304:HF5WTALXX:5:1203:2087:70680	KY452706.1_Ovis_aries_isolate_MZ10_cytochrome_c_oxidase_subunit_I_(COX1)_gene_complete_cds_mitochondrial	100	150	1.76e-78
TG5	ST-E00205:304:HF5WTALXX:5:1204:28534:32109	COX1_KM101995_Homo_sapiens	100	150	1.76e-78
TG5	ST-E00205:304:HF5WTALXX:5:1206:22140:6231	COX1_KM101995_Homo_sapiens	99.333	150	8.19e-77
TG5	ST-E00205:304:HF5WTALXX:5:1206:19431:41972	COX1_KM101995_Homo_sapiens	100	150	1.76e-78
TG5	ST-E00205:304:HF5WTALXX:5:1207:20293:12420	JN601073.1:5336-6880_Sus_scrofa_isolate_3_breed_Turopolje_mitochondrion_complete_genome	99.31	145	4.93e-74
TG5	ST-E00205:304:HF5WTALXX:5:1207:22597:59059	COX1_KM101995_Homo_sapiens	100	150	1.76e-78
TG5	ST-E00205:304:HF5WTALXX:5:1208:2250:10345	COX1_KM101995_Homo_sapiens	99.333	150	8.19e-77
TG5	ST-E00205:304:HF5WTALXX:5:1208:29163:27398	COX1_KM101995_Homo_sapiens	100	150	1.76e-78
TG5	ST-E00205:304:HF5WTALXX:5:1208:28757:27433	COX1_KM101995_Homo_sapiens	100	150	1.76e-78
TG5	ST-E00205:304:HF5WTALXX:5:1209:13058:24040	KY452706.1_Ovis_aries_isolate_MZ10_cytochrome_c_oxidase_subunit_I_(COX1)_gene_complete_cds_mitochondrial	100	150	1.76e-78
TG5	ST-E00205:304:HF5WTALXX:5:1210:21440:26958	COX1_KM101995_Homo_sapiens	99.333	150	8.19e-77
TG5	ST-E00205:304:HF5WTALXX:5:1210:21592:27222	COX1_KM101995_Homo_sapiens	99.333	150	8.19e-77
TG5	ST-E00205:304:HF5WTALXX:5:1210:22556:41761	COX1_KM101995_Homo_sapiens	100	150	1.76e-78
TG5	ST-E00205:304:HF5WTALXX:5:1210:2615:69238	KY452706.1_Ovis_aries_isolate_MZ10_cytochrome_c_oxidase_subunit_I_(COX1)_gene_complete_cds_mitochondrial	100	150	1.76e-78
TG5	ST-E00205:304:HF5WTALXX:5:1211:25530:25499	COX1_KM101995_Homo_sapiens	99.333	150	8.19e-77
TG5	ST-E00205:304:HF5WTALXX:5:1211:25012:25868	COX1_KM101995_Homo_sapiens	99.333	150	8.19e-77
TG5	ST-E00205:304:HF5WTALXX:5:1213:23074:69730	COX1_KM101995_Homo_sapiens	100	150	1.76e-78
TG5	ST-E00205:304:HF5WTALXX:5:1214:32390:61890	COX1_KM101995_Homo_sapiens	100	150	1.76e-78
TG5	ST-E00205:304:HF5WTALXX:5:1215:28118:56387	COX1_KM101995_Homo_sapiens	100	150	1.76e-78
TG5	ST-E00205:304:HF5WTALXX:5:1216:28970:19997	COX1_KM101995_Homo_sapiens	99.333	150	8.19e-77
TG5	ST-E00205:304:HF5WTALXX:5:1219:7791:3032	COX1_KM101995_Homo_sapiens	99.333	150	8.19e-77
TG5	ST-E00205:304:HF5WTALXX:5:1219:4716:37260	COX1_KM101995_Homo_sapiens	100	150	1.76e-78
TG5	ST-E00205:304:HF5WTALXX:5:1219:16823:40688	KY452706.1_Ovis_aries_isolate_MZ10_cytochrome_c_oxidase_subunit_I_(COX1)_gene_complete_cds_mitochondrial	99.333	150	8.19e-77
TG5	ST-E00205:304:HF5WTALXX:5:1219:19461:47334	COX1_KM101995_Homo_sapiens	99.333	150	8.19e-77
TG5	ST-E00205:304:HF5WTALXX:5:1221:12327:46331	KY452706.1_Ovis_aries_isolate_MZ10_cytochrome_c_oxidase_subunit_I_(COX1)_gene_complete_cds_mitochondrial	100	150	1.76e-78
TG5	ST-E00205:304:HF5WTALXX:5:1222:15666:47896	COX1_KM101995_Homo_sapiens	100	150	1.76e-78
TG5	ST-E00205:304:HF5WTALXX:5:1224:2179:59622	COX1_KM101995_Homo_sapiens	98.969	97	2.38e-47
TG5	ST-E00205:304:HF5WTALXX:5:2102:15422:44556	KY452706.1_Ovis_aries_isolate_MZ10_cytochrome_c_oxidase_subunit_I_(COX1)_gene_complete_cds_mitochondrial	99.333	150	8.19e-77
TG5	ST-E00205:304:HF5WTALXX:5:2103:29376:6354	COX1_KM101995_Homo_sapiens	100	149	6.33e-78
TG5	ST-E00205:304:HF5WTALXX:5:2103:10632:71629	COX1_KM101995_Homo_sapiens	100	150	1.76e-78
TG5	ST-E00205:304:HF5WTALXX:5:2104:6208:51060	COX1_KM101995_Homo_sapiens	100	150	1.76e-78
TG5	ST-E00205:304:HF5WTALXX:5:2104:16488:62048	COX1_KM101995_Homo_sapiens	98	150	1.77e-73
TG5	ST-E00205:304:HF5WTALXX:5:2105:31477:9361	COX1_KM101995_Homo_sapiens	99.333	150	8.19e-77
TG5	ST-E00205:304:HF5WTALXX:5:2105:31598:9466	COX1_KM101995_Homo_sapiens	98	150	1.77e-73
TG5	ST-E00205:304:HF5WTALXX:5:2105:7933:38438	COX1_KM101995_Homo_sapiens	100	150	1.76e-78
TG5	ST-E00205:304:HF5WTALXX:5:2107:26352:16059	COX1_KM101995_Homo_sapiens	100	150	1.76e-78
TG5	ST-E00205:304:HF5WTALXX:5:2111:30898:4632	JN601073.1:5336-6880_Sus_scrofa_isolate_3_breed_Turopolje_mitochondrion_complete_genome	98	150	1.77e-73
TG5	ST-E00205:304:HF5WTALXX:5:2112:26930:14846	JN601073.1:5336-6880_Sus_scrofa_isolate_3_breed_Turopolje_mitochondrion_complete_genome	98	150	6.37e-73
TG5	ST-E00205:304:HF5WTALXX:5:2112:20851:30896	COX1_KM101995_Homo_sapiens	100	150	1.76e-78
TG5	ST-E00205:304:HF5WTALXX:5:2112:24870:53610	JN601073.1:5336-6880_Sus_scrofa_isolate_3_breed_Turopolje_mitochondrion_complete_genome	100	150	1.76e-78
TG5	ST-E00205:304:HF5WTALXX:5:2112:23693:53645	JN601073.1:5336-6880_Sus_scrofa_isolate_3_breed_Turopolje_mitochondrion_complete_genome	100	150	1.76e-78
TG5	ST-E00205:304:HF5WTALXX:5:2114:18335:66162	COX1_KM101995_Homo_sapiens	100	150	1.76e-78
TG5	ST-E00205:304:HF5WTALXX:5:2116:4929:7497	KY452706.1_Ovis_aries_isolate_MZ10_cytochrome_c_oxidase_subunit_I_(COX1)_gene_complete_cds_mitochondrial	100	150	1.76e-78
TG5	ST-E00205:304:HF5WTALXX:5:2117:26910:13826	JN601073.1:5336-6880_Sus_scrofa_isolate_3_breed_Turopolje_mitochondrion_complete_genome	100	150	1.76e-78
TG5	ST-E00205:304:HF5WTALXX:5:2117:28473:14248	JN601073.1:5336-6880_Sus_scrofa_isolate_3_breed_Turopolje_mitochondrion_complete_genome	100	150	1.76e-78
TG5	ST-E00205:304:HF5WTALXX:5:2117:29721:33955	COX1_KM101995_Homo_sapiens	100	150	1.76e-78
TG5	ST-E00205:304:HF5WTALXX:5:2118:20547:10363	COX1_KM101995_Homo_sapiens	99.324	148	1.06e-75
TG5	ST-E00205:304:HF5WTALXX:5:2119:5954:31388	COX1_KM101995_Homo_sapiens	100	150	1.76e-78
TG5	ST-E00205:304:HF5WTALXX:5:2119:4158:55245	COX1_KM101995_Homo_sapiens	100	147	8.19e-77
TG5	ST-E00205:304:HF5WTALXX:5:2121:26849:7075	COX1_KM101995_Homo_sapiens	100	150	1.76e-78
TG5	ST-E00205:304:HF5WTALXX:5:2124:3833:32461	COX1_KM101995_Homo_sapiens	100	150	1.76e-78
TG5	ST-E00205:304:HF5WTALXX:5:2201:20527:32760	COX1_KM101995_Homo_sapiens	100	150	1.76e-78
TG5	ST-E00205:304:HF5WTALXX:5:2202:16264:29384	COX1_KM101995_Homo_sapiens	100	104	6.56e-53
TG5	ST-E00205:304:HF5WTALXX:5:2203:28767:50410	COX1_KM101995_Homo_sapiens	99.333	150	8.19e-77
TG5	ST-E00205:304:HF5WTALXX:5:2204:6380:21157	COX1_KM101995_Homo_sapiens	99.333	150	8.19e-77
TG5	ST-E00205:304:HF5WTALXX:5:2205:18639:4667	COX1_KM101995_Homo_sapiens	100	150	1.76e-78
TG5	ST-E00205:304:HF5WTALXX:5:2205:12763:15971	COX1_KM101995_Homo_sapiens	100	150	1.76e-78
TG5	ST-E00205:304:HF5WTALXX:5:2205:7791:27327	JN601073.1:5336-6880_Sus_scrofa_isolate_3_breed_Turopolje_mitochondrion_complete_genome	100	150	1.76e-78
TG5	ST-E00205:304:HF5WTALXX:5:2205:9861:53100	COX1_KM101995_Homo_sapiens	100	150	1.76e-78
TG5	ST-E00205:304:HF5WTALXX:5:1102:4127:33568	COX1_KM101995_Homo_sapiens	99.333	150	8.19e-77
TG5	ST-E00205:304:HF5WTALXX:5:1103:2920:62593	JN601073.1:5336-6880_Sus_scrofa_isolate_3_breed_Turopolje_mitochondrion_complete_genome	100	80	1.44e-39
TG5	ST-E00205:304:HF5WTALXX:5:1104:12225:41268	COX1_KM101995_Homo_sapiens	100	150	1.76e-78
TG5	ST-E00205:304:HF5WTALXX:5:1107:13159:28716	COX1_KM101995_Homo_sapiens	100	150	1.76e-78
TG5	ST-E00205:304:HF5WTALXX:5:1107:7933:44204	COX1_KM101995_Homo_sapiens	100	150	1.76e-78
TG5	ST-E00205:304:HF5WTALXX:5:1108:29457:9906	COX1_KM101995_Homo_sapiens	100	150	1.76e-78
TG5	ST-E00205:304:HF5WTALXX:5:1108:12124:18696	COX1_KM101995_Homo_sapiens	100	150	1.76e-78
TG5	ST-E00205:304:HF5WTALXX:5:1109:8075:27081	COX1_KM101995_Homo_sapiens	100	146	2.94e-76
TG5	ST-E00205:304:HF5WTALXX:5:1109:22627:51131	COX1_KM101995_Homo_sapiens	98.667	150	3.81e-75
TG5	ST-E00205:304:HF5WTALXX:5:1110:27154:18467	COX1_KM101995_Homo_sapiens	99.333	150	8.19e-77
TG5	ST-E00205:304:HF5WTALXX:5:1110:25093:66338	COX1_KM101995_Homo_sapiens	100	150	1.76e-78
TG5	ST-E00205:304:HF5WTALXX:5:1111:7436:59938	COX1_KM101995_Homo_sapiens	99.333	150	8.19e-77
TG5	ST-E00205:304:HF5WTALXX:5:1112:2970:5405	COX1_KM101995_Homo_sapiens	100	100	1.1e-50
TG5	ST-E00205:304:HF5WTALXX:5:1112:5396:27398	COX1_KM101995_Homo_sapiens	98.667	150	3.81e-75
TG5	ST-E00205:304:HF5WTALXX:5:1112:30492:27802	COX1_KM101995_Homo_sapiens	100	150	1.76e-78
TG5	ST-E00205:304:HF5WTALXX:5:1115:6989:4280	KY452706.1_Ovis_aries_isolate_MZ10_cytochrome_c_oxidase_subunit_I_(COX1)_gene_complete_cds_mitochondrial	100	87	1.85e-43
TG5	ST-E00205:304:HF5WTALXX:5:1115:2625:9976	COX1_KM101995_Homo_sapiens	99.333	150	8.19e-77
TG5	ST-E00205:304:HF5WTALXX:5:1115:29092:48054	COX1_KM101995_Homo_sapiens	99.333	150	8.19e-77
TG5	ST-E00205:304:HF5WTALXX:5:1117:21866:13070	COX1_KM101995_Homo_sapiens	100	101	3.05e-51
TG5	ST-E00205:304:HF5WTALXX:5:1117:2767:48019	COX1_KM101995_Homo_sapiens	97.987	149	6.37e-73
TG5	ST-E00205:304:HF5WTALXX:5:1119:15930:62804	KY452706.1_Ovis_aries_isolate_MZ10_cytochrome_c_oxidase_subunit_I_(COX1)_gene_complete_cds_mitochondrial	99.333	150	8.19e-77
TG5	ST-E00205:304:HF5WTALXX:5:1119:2169:67586	COX1_KM101995_Homo_sapiens	98	150	1.77e-73
TG5	ST-E00205:304:HF5WTALXX:5:1120:32765:11523	COX1_KM101995_Homo_sapiens	99.333	150	8.19e-77
TG5	ST-E00205:304:HF5WTALXX:5:1120:10855:15021	COX1_KM101995_Homo_sapiens	100	150	1.76e-78
TG5	ST-E00205:304:HF5WTALXX:5:1121:18680:52133	COX1_KM101995_Homo_sapiens	100	150	1.76e-78
TG5	ST-E00205:304:HF5WTALXX:5:1122:31842:15443	COX1_KM101995_Homo_sapiens	98.667	150	3.81e-75
TG5	ST-E00205:304:HF5WTALXX:5:1122:5041:39194	COX1_KM101995_Homo_sapiens	99.333	150	8.19e-77
TG5	ST-E00205:304:HF5WTALXX:5:1122:20699:53205	COX1_KM101995_Homo_sapiens	100	150	1.76e-78
TG5	ST-E00205:304:HF5WTALXX:5:1122:31467:53504	COX1_KM101995_Homo_sapiens	100	150	1.76e-78
TG5	ST-E00205:304:HF5WTALXX:5:1123:2625:4175	COX1_KM101995_Homo_sapiens	100	150	1.76e-78
TG5	ST-E00205:304:HF5WTALXX:5:1201:18162:40688	COX1_KM101995_Homo_sapiens	100	150	1.76e-78
TG5	ST-E00205:304:HF5WTALXX:5:1203:2087:70680	KY452706.1_Ovis_aries_isolate_MZ10_cytochrome_c_oxidase_subunit_I_(COX1)_gene_complete_cds_mitochondrial	96.667	150	3.84e-70
TG5	ST-E00205:304:HF5WTALXX:5:1204:28534:32109	COX1_KM101995_Homo_sapiens	99.333	150	8.19e-77
TG5	ST-E00205:304:HF5WTALXX:5:1206:22140:6231	COX1_KM101995_Homo_sapiens	99.333	150	8.19e-77
TG5	ST-E00205:304:HF5WTALXX:5:1206:19431:41972	COX1_KM101995_Homo_sapiens	99.333	150	8.19e-77
TG5	ST-E00205:304:HF5WTALXX:5:1207:20293:12420	JN601073.1:5336-6880_Sus_scrofa_isolate_3_breed_Turopolje_mitochondrion_complete_genome	100	80	1.44e-39
TG5	ST-E00205:304:HF5WTALXX:5:1207:22597:59059	COX1_KM101995_Homo_sapiens	100	150	1.76e-78
TG5	ST-E00205:304:HF5WTALXX:5:1208:2250:10345	COX1_KM101995_Homo_sapiens	95.172	145	5e-64
TG5	ST-E00205:304:HF5WTALXX:5:1208:29163:27398	COX1_KM101995_Homo_sapiens	100	150	1.76e-78
TG5	ST-E00205:304:HF5WTALXX:5:1208:28757:27433	COX1_KM101995_Homo_sapiens	100	150	1.76e-78
TG5	ST-E00205:304:HF5WTALXX:5:1209:13058:24040	KY452706.1_Ovis_aries_isolate_MZ10_cytochrome_c_oxidase_subunit_I_(COX1)_gene_complete_cds_mitochondrial	100	150	1.76e-78
TG5	ST-E00205:304:HF5WTALXX:5:1210:21440:26958	COX1_KM101995_Homo_sapiens	100	150	1.76e-78
TG5	ST-E00205:304:HF5WTALXX:5:1210:21592:27222	COX1_KM101995_Homo_sapiens	100	150	1.76e-78
TG5	ST-E00205:304:HF5WTALXX:5:1210:22556:41761	COX1_KM101995_Homo_sapiens	100	150	1.76e-78
TG5	ST-E00205:304:HF5WTALXX:5:1210:2615:69238	KY452706.1_Ovis_aries_isolate_MZ10_cytochrome_c_oxidase_subunit_I_(COX1)_gene_complete_cds_mitochondrial	100	150	1.76e-78
TG5	ST-E00205:304:HF5WTALXX:5:1211:25530:25499	COX1_KM101995_Homo_sapiens	100	150	1.76e-78
TG5	ST-E00205:304:HF5WTALXX:5:1211:25012:25868	COX1_KM101995_Homo_sapiens	100	150	1.76e-78
TG5	ST-E00205:304:HF5WTALXX:5:1213:23074:69730	COX1_KM101995_Homo_sapiens	100	104	6.56e-53
TG5	ST-E00205:304:HF5WTALXX:5:1214:32390:61890	COX1_KM101995_Homo_sapiens	100	150	1.76e-78
TG5	ST-E00205:304:HF5WTALXX:5:1215:28118:56387	COX1_KM101995_Homo_sapiens	97.333	150	8.25e-72
TG5	ST-E00205:304:HF5WTALXX:5:1216:28970:19997	COX1_KM101995_Homo_sapiens	100	150	1.76e-78
TG5	ST-E00205:304:HF5WTALXX:5:1219:7791:3032	COX1_KM101995_Homo_sapiens	99.333	150	8.19e-77
TG5	ST-E00205:304:HF5WTALXX:5:1219:4716:37260	COX1_KM101995_Homo_sapiens	100	150	1.76e-78
TG5	ST-E00205:304:HF5WTALXX:5:1219:16823:40688	KY452706.1_Ovis_aries_isolate_MZ10_cytochrome_c_oxidase_subunit_I_(COX1)_gene_complete_cds_mitochondrial	99.333	150	8.19e-77
TG5	ST-E00205:304:HF5WTALXX:5:1219:19461:47334	COX1_KM101995_Homo_sapiens	98.667	150	3.81e-75
TG5	ST-E00205:304:HF5WTALXX:5:1221:12327:46331	KY452706.1_Ovis_aries_isolate_MZ10_cytochrome_c_oxidase_subunit_I_(COX1)_gene_complete_cds_mitochondrial	100	150	1.76e-78
TG5	ST-E00205:304:HF5WTALXX:5:1222:15666:47896	COX1_KM101995_Homo_sapiens	100	150	1.76e-78
TG5	ST-E00205:304:HF5WTALXX:5:1224:2179:59622	COX1_KM101995_Homo_sapiens	98.667	150	3.81e-75
TG5	ST-E00205:304:HF5WTALXX:5:2102:15422:44556	KY452706.1_Ovis_aries_isolate_MZ10_cytochrome_c_oxidase_subunit_I_(COX1)_gene_complete_cds_mitochondrial	98	150	1.77e-73
TG5	ST-E00205:304:HF5WTALXX:5:2103:29376:6354	COX1_KM101995_Homo_sapiens	100	150	1.76e-78
TG5	ST-E00205:304:HF5WTALXX:5:2103:10632:71629	COX1_KM101995_Homo_sapiens	100	150	1.76e-78
TG5	ST-E00205:304:HF5WTALXX:5:2104:6208:51060	COX1_KM101995_Homo_sapiens	99.333	150	8.19e-77
TG5	ST-E00205:304:HF5WTALXX:5:2104:16488:62048	COX1_KM101995_Homo_sapiens	98.667	150	3.81e-75
TG5	ST-E00205:304:HF5WTALXX:5:2105:31477:9361	COX1_KM101995_Homo_sapiens	100	150	1.76e-78
TG5	ST-E00205:304:HF5WTALXX:5:2105:31598:9466	COX1_KM101995_Homo_sapiens	99.333	150	8.19e-77
TG5	ST-E00205:304:HF5WTALXX:5:2105:7933:38438	COX1_KM101995_Homo_sapiens	98.667	150	3.81e-75
TG5	ST-E00205:304:HF5WTALXX:5:2107:26352:16059	COX1_KM101995_Homo_sapiens	100	150	1.76e-78
TG5	ST-E00205:304:HF5WTALXX:5:2108:5416:46947	COX1_KM101995_Homo_sapiens	99.329	149	2.94e-76
TG5	ST-E00205:304:HF5WTALXX:5:2111:30898:4632	JN601073.1:5336-6880_Sus_scrofa_isolate_3_breed_Turopolje_mitochondrion_complete_genome	97.333	150	8.25e-72
TG5	ST-E00205:304:HF5WTALXX:5:2112:26930:14846	JN601073.1:5336-6880_Sus_scrofa_isolate_3_breed_Turopolje_mitochondrion_complete_genome	97.333	150	2.97e-71
TG5	ST-E00205:304:HF5WTALXX:5:2112:20851:30896	COX1_KM101995_Homo_sapiens	100	150	1.76e-78
TG5	ST-E00205:304:HF5WTALXX:5:2112:24870:53610	JN601073.1:5336-6880_Sus_scrofa_isolate_3_breed_Turopolje_mitochondrion_complete_genome	100	150	1.76e-78
TG5	ST-E00205:304:HF5WTALXX:5:2112:23693:53645	JN601073.1:5336-6880_Sus_scrofa_isolate_3_breed_Turopolje_mitochondrion_complete_genome	100	150	1.76e-78
TG5	ST-E00205:304:HF5WTALXX:5:2114:18335:66162	COX1_KM101995_Homo_sapiens	100	150	1.76e-78
TG5	ST-E00205:304:HF5WTALXX:5:2116:4929:7497	KY452706.1_Ovis_aries_isolate_MZ10_cytochrome_c_oxidase_subunit_I_(COX1)_gene_complete_cds_mitochondrial	100	150	1.76e-78
TG5	ST-E00205:304:HF5WTALXX:5:2117:26910:13826	JN601073.1:5336-6880_Sus_scrofa_isolate_3_breed_Turopolje_mitochondrion_complete_genome	100	150	1.76e-78
TG5	ST-E00205:304:HF5WTALXX:5:2117:28473:14248	JN601073.1:5336-6880_Sus_scrofa_isolate_3_breed_Turopolje_mitochondrion_complete_genome	100	150	1.76e-78
TG5	ST-E00205:304:HF5WTALXX:5:2117:29721:33955	COX1_KM101995_Homo_sapiens	100	150	1.76e-78
TG5	ST-E00205:304:HF5WTALXX:5:2118:20547:10363	COX1_KM101995_Homo_sapiens	98.667	150	3.81e-75
TG5	ST-E00205:304:HF5WTALXX:5:2119:5954:31388	COX1_KM101995_Homo_sapiens	100	150	1.76e-78
TG5	ST-E00205:304:HF5WTALXX:5:2119:4158:55245	COX1_KM101995_Homo_sapiens	99.333	150	8.19e-77
TG5	ST-E00205:304:HF5WTALXX:5:2121:26849:7075	COX1_KM101995_Homo_sapiens	100	150	1.76e-78
TG5	ST-E00205:304:HF5WTALXX:5:2124:3833:32461	COX1_KM101995_Homo_sapiens	99.333	150	8.19e-77
TG5	ST-E00205:304:HF5WTALXX:5:2201:20527:32760	COX1_KM101995_Homo_sapiens	100	150	1.76e-78
TG5	ST-E00205:304:HF5WTALXX:5:2202:16264:29384	COX1_KM101995_Homo_sapiens	100	150	1.76e-78
TG5	ST-E00205:304:HF5WTALXX:5:2203:28767:50410	COX1_KM101995_Homo_sapiens	99.138	116	6.51e-58
TG5	ST-E00205:304:HF5WTALXX:5:2203:28767:50410	COX1_KM101995_Homo_sapiens	97.222	36	1.93e-13
TG5	ST-E00205:304:HF5WTALXX:5:2204:6380:21157	COX1_KM101995_Homo_sapiens	99.333	150	8.19e-77
TG5	ST-E00205:304:HF5WTALXX:5:2205:18639:4667	COX1_KM101995_Homo_sapiens	100	150	1.76e-78
TG5	ST-E00205:304:HF5WTALXX:5:2205:12763:15971	COX1_KM101995_Homo_sapiens	100	150	1.76e-78
TG5	ST-E00205:304:HF5WTALXX:5:2205:7791:27327	JN601073.1:5336-6880_Sus_scrofa_isolate_3_breed_Turopolje_mitochondrion_complete_genome	100	150	1.76e-78
TG5	ST-E00205:304:HF5WTALXX:5:2205:9861:53100	COX1_KM101995_Homo_sapiens	100	104	6.56e-53
TG5	ST-E00205:304:HF5WTALXX:5:1101:4513:50551	JN601073.1:5336-6880_Sus_scrofa_isolate_3_breed_Turopolje_mitochondrion_complete_genome	100	128	2.99e-66
TG5	ST-E00205:304:HF5WTALXX:5:1103:24079:62716	COX1_KM101995_Homo_sapiens	100	150	1.76e-78
TG5	ST-E00205:304:HF5WTALXX:5:1104:20588:16797	COX1_KM101995_Homo_sapiens	98.876	89	6.65e-43
TG5	ST-E00205:304:HF5WTALXX:5:1104:5010:19733	COX1_KM101995_Homo_sapiens	100	150	1.76e-78
TG5	ST-E00205:304:HF5WTALXX:5:1104:26189:31142	COX1_KM101995_Homo_sapiens	100	150	1.76e-78
TG5	ST-E00205:304:HF5WTALXX:5:1104:16691:50797	COX1_KM101995_Homo_sapiens	100	150	1.76e-78
TG5	ST-E00205:304:HF5WTALXX:5:1105:30117:44169	COX1_KM101995_Homo_sapiens	100	150	1.76e-78
TG5	ST-E00205:304:HF5WTALXX:5:1106:5710:54242	JN601073.1:5336-6880_Sus_scrofa_isolate_3_breed_Turopolje_mitochondrion_complete_genome	99.174	121	1.08e-60
TG5	ST-E00205:304:HF5WTALXX:5:1108:23723:40653	COX1_KM101995_Homo_sapiens	100	150	1.76e-78
TG5	ST-E00205:304:HF5WTALXX:5:1110:29437:30369	COX1_KM101995_Homo_sapiens	100	150	1.76e-78
TG5	ST-E00205:304:HF5WTALXX:5:1110:22922:51816	COX1_KM101995_Homo_sapiens	100	150	1.76e-78
TG5	ST-E00205:304:HF5WTALXX:5:1111:7283:23108	COX1_KM101995_Homo_sapiens	100	150	1.76e-78
TG5	ST-E00205:304:HF5WTALXX:5:1111:13403:39686	COX1_KM101995_Homo_sapiens	100	150	1.76e-78
TG5	ST-E00205:304:HF5WTALXX:5:1112:21663:7480	COX1_KM101995_Homo_sapiens	100	150	1.76e-78
TG5	ST-E00205:304:HF5WTALXX:5:1113:24901:31898	COX1_KM101995_Homo_sapiens	100	150	1.76e-78
TG5	ST-E00205:304:HF5WTALXX:5:1113:24647:32443	COX1_KM101995_Homo_sapiens	100	150	1.76e-78
TG5	ST-E00205:304:HF5WTALXX:5:1114:4432:2838	COX1_KM101995_Homo_sapiens	100	150	1.76e-78
TG5	ST-E00205:304:HF5WTALXX:5:1115:23642:38614	KY452706.1_Ovis_aries_isolate_MZ10_cytochrome_c_oxidase_subunit_I_(COX1)_gene_complete_cds_mitochondrial	99.333	150	8.19e-77
TG5	ST-E00205:304:HF5WTALXX:5:1115:15798:45382	COX1_KM101995_Homo_sapiens	100	150	1.76e-78
TG5	ST-E00205:304:HF5WTALXX:5:1116:22008:45171	COX1_KM101995_Homo_sapiens	100	150	1.76e-78
TG5	ST-E00205:304:HF5WTALXX:5:1117:16610:47281	COX1_KM101995_Homo_sapiens	100	150	1.76e-78
TG5	ST-E00205:304:HF5WTALXX:5:1117:18426:50709	COX1_KM101995_Homo_sapiens	100	150	1.76e-78
TG5	ST-E00205:304:HF5WTALXX:5:1117:8998:67885	COX1_KM101995_Homo_sapiens	100	150	1.76e-78
TG5	ST-E00205:304:HF5WTALXX:5:1118:22414:34553	COX1_KM101995_Homo_sapiens	100	150	1.76e-78
TG5	ST-E00205:304:HF5WTALXX:5:1119:15635:43976	COX1_KM101995_Homo_sapiens	100	150	1.76e-78
TG5	ST-E00205:304:HF5WTALXX:5:1120:5172:37805	COX1_KM101995_Homo_sapiens	100	150	1.76e-78
TG5	ST-E00205:304:HF5WTALXX:5:1120:3904:70662	COX1_KM101995_Homo_sapiens	100	98	1.42e-49
TG5	ST-E00205:304:HF5WTALXX:5:1122:18000:7005	KY452706.1_Ovis_aries_isolate_MZ10_cytochrome_c_oxidase_subunit_I_(COX1)_gene_complete_cds_mitochondrial	100	150	1.76e-78
TG5	ST-E00205:304:HF5WTALXX:5:1122:18274:41796	COX1_KM101995_Homo_sapiens	100	150	1.76e-78
TG5	ST-E00205:304:HF5WTALXX:5:1123:27225:10890	COX1_KM101995_Homo_sapiens	100	150	1.76e-78
TG5	ST-E00205:304:HF5WTALXX:5:1201:2717:67445	COX1_KM101995_Homo_sapiens	99.333	150	8.19e-77
TG5	ST-E00205:304:HF5WTALXX:5:1202:16752:15742	COX1_KM101995_Homo_sapiens	99.333	150	8.19e-77
TG5	ST-E00205:304:HF5WTALXX:5:1202:20425:15918	COX1_KM101995_Homo_sapiens	100	150	1.76e-78
TG5	ST-E00205:304:HF5WTALXX:5:1202:17634:29894	COX1_KM101995_Homo_sapiens	100	150	1.76e-78
TG5	ST-E00205:304:HF5WTALXX:5:1205:32684:59552	COX1_KM101995_Homo_sapiens	100	150	1.76e-78
TG5	ST-E00205:304:HF5WTALXX:5:1207:1966:13721	COX1_KM101995_Homo_sapiens	100	150	1.76e-78
TG5	ST-E00205:304:HF5WTALXX:5:1207:23663:62523	COX1_KM101995_Homo_sapiens	100	150	1.76e-78
TG5	ST-E00205:304:HF5WTALXX:5:1208:13991:21157	COX1_KM101995_Homo_sapiens	100	150	1.76e-78
TG5	ST-E00205:304:HF5WTALXX:5:1208:16386:60712	JN601073.1:5336-6880_Sus_scrofa_isolate_3_breed_Turopolje_mitochondrion_complete_genome	99.174	121	1.08e-60
TG5	ST-E00205:304:HF5WTALXX:5:1209:7425:29402	COX1_KM101995_Homo_sapiens	100	150	1.76e-78
TG5	ST-E00205:304:HF5WTALXX:5:1209:12723:59147	COX1_KM101995_Homo_sapiens	100	150	1.76e-78
TG5	ST-E00205:304:HF5WTALXX:5:1210:18538:41550	COX1_KM101995_Homo_sapiens	100	150	1.76e-78
TG5	ST-E00205:304:HF5WTALXX:5:1212:21207:18186	COX1_KM101995_Homo_sapiens	100	150	1.76e-78
TG5	ST-E00205:304:HF5WTALXX:5:1212:18335:20278	COX1_KM101995_Homo_sapiens	99.333	150	8.19e-77
TG5	ST-E00205:304:HF5WTALXX:5:1212:5731:70662	JN601073.1:5336-6880_Sus_scrofa_isolate_3_breed_Turopolje_mitochondrion_complete_genome	100	150	1.76e-78
TG5	ST-E00205:304:HF5WTALXX:5:1213:11769:8868	COX1_KM101995_Homo_sapiens	100	150	1.76e-78
TG5	ST-E00205:304:HF5WTALXX:5:1213:5446:56000	COX1_KM101995_Homo_sapiens	100	150	1.76e-78
TG5	ST-E00205:304:HF5WTALXX:5:1214:8166:4596	COX1_KM101995_Homo_sapiens	100	139	2.29e-72
TG5	ST-E00205:304:HF5WTALXX:5:1214:13362:10398	COX1_KM101995_Homo_sapiens	100	150	1.76e-78
TG5	ST-E00205:304:HF5WTALXX:5:1214:3041:17201	COX1_KM101995_Homo_sapiens	100	148	2.28e-77
TG5	ST-E00205:304:HF5WTALXX:5:1215:21947:71998	COX1_KM101995_Homo_sapiens	100	150	1.76e-78
TG5	ST-E00205:304:HF5WTALXX:5:1216:23541:22721	COX1_KM101995_Homo_sapiens	100	150	1.76e-78
TG5	ST-E00205:304:HF5WTALXX:5:1216:23571:22774	COX1_KM101995_Homo_sapiens	100	150	1.76e-78
TG5	ST-E00205:304:HF5WTALXX:5:1217:19004:41901	COX1_KM101995_Homo_sapiens	100	150	1.76e-78
TG5	ST-E00205:304:HF5WTALXX:5:1218:6157:45312	COX1_KM101995_Homo_sapiens	97.561	41	3.21e-16
TG5	ST-E00205:304:HF5WTALXX:5:1219:25337:13879	COX1_KM101995_Homo_sapiens	100	150	1.76e-78
TG5	ST-E00205:304:HF5WTALXX:5:1220:18071:53785	COX1_KM101995_Homo_sapiens	100	150	1.76e-78
TG5	ST-E00205:304:HF5WTALXX:5:1220:19035:65617	JN601073.1:5336-6880_Sus_scrofa_isolate_3_breed_Turopolje_mitochondrion_complete_genome	98.667	150	3.81e-75
TG5	ST-E00205:304:HF5WTALXX:5:2101:12855:2417	COX1_KM101995_Homo_sapiens	99.333	150	8.19e-77
TG5	ST-E00205:304:HF5WTALXX:5:2101:20019:28822	COX1_KM101995_Homo_sapiens	100	150	1.76e-78
TG5	ST-E00205:304:HF5WTALXX:5:2104:13078:40952	COX1_KM101995_Homo_sapiens	100	150	1.76e-78
TG5	ST-E00205:304:HF5WTALXX:5:2105:23389:24216	KY452706.1_Ovis_aries_isolate_MZ10_cytochrome_c_oxidase_subunit_I_(COX1)_gene_complete_cds_mitochondrial	99.333	150	8.19e-77
TG5	ST-E00205:304:HF5WTALXX:5:2105:25682:31775	COX1_KM101995_Homo_sapiens	100	150	1.76e-78
TG5	ST-E00205:304:HF5WTALXX:5:2106:10399:72561	COX1_KM101995_Homo_sapiens	100	150	1.76e-78
TG5	ST-E00205:304:HF5WTALXX:5:2109:13727:10890	COX1_KM101995_Homo_sapiens	100	150	1.76e-78
TG5	ST-E00205:304:HF5WTALXX:5:2109:30766:54436	KY452706.1_Ovis_aries_isolate_MZ10_cytochrome_c_oxidase_subunit_I_(COX1)_gene_complete_cds_mitochondrial	98.667	150	3.81e-75
TG5	ST-E00205:304:HF5WTALXX:5:2110:18203:11189	COX1_KM101995_Homo_sapiens	100	150	1.76e-78
TG5	ST-E00205:304:HF5WTALXX:5:2110:17472:28628	COX1_KM101995_Homo_sapiens	100	126	3.86e-65
TG5	ST-E00205:304:HF5WTALXX:5:2110:19502:47158	COX1_KM101995_Homo_sapiens	100	150	1.76e-78
TG5	ST-E00205:304:HF5WTALXX:5:2111:11008:6003	COX1_KM101995_Homo_sapiens	100	87	1.85e-43
TG5	ST-E00205:304:HF5WTALXX:5:2115:9151:31195	COX1_KM101995_Homo_sapiens	98.45	129	1.8e-63
TG5	ST-E00205:304:HF5WTALXX:5:2115:7710:31336	COX1_KM101995_Homo_sapiens	98.45	129	1.8e-63
TG5	ST-E00205:304:HF5WTALXX:5:2117:24302:72033	COX1_KM101995_Homo_sapiens	99.333	150	8.19e-77
TG5	ST-E00205:304:HF5WTALXX:5:2119:6096:34236	COX1_KM101995_Homo_sapiens	100	150	1.76e-78
TG5	ST-E00205:304:HF5WTALXX:5:2121:5934:22282	COX1_KM101995_Homo_sapiens	99.333	150	8.19e-77
TG5	ST-E00205:304:HF5WTALXX:5:2121:7070:36381	COX1_KM101995_Homo_sapiens	100	150	1.76e-78
TG5	ST-E00205:304:HF5WTALXX:5:2121:8481:48072	COX1_KM101995_Homo_sapiens	99.333	150	8.19e-77
TG5	ST-E00205:304:HF5WTALXX:5:2121:27407:49812	COX1_KM101995_Homo_sapiens	99.02	102	3.95e-50
TG5	ST-E00205:304:HF5WTALXX:5:2122:11708:56686	COX1_KM101995_Homo_sapiens	100	102	8.48e-52
TG5	ST-E00205:304:HF5WTALXX:5:2123:18203:49021	COX1_KM101995_Homo_sapiens	100	150	1.76e-78
TG5	ST-E00205:304:HF5WTALXX:5:2124:23591:66373	JN601073.1:5336-6880_Sus_scrofa_isolate_3_breed_Turopolje_mitochondrion_complete_genome	98.667	150	3.81e-75
TG5	ST-E00205:304:HF5WTALXX:5:2202:5558:73246	COX1_KM101995_Homo_sapiens	99.333	150	8.19e-77
TG5	ST-E00205:304:HF5WTALXX:5:2203:2432:10064	COX1_KM101995_Homo_sapiens	100	150	1.76e-78
TG5	ST-E00205:304:HF5WTALXX:5:2206:16346:12437	COX1_KM101995_Homo_sapiens	100	104	6.56e-53
TG5	ST-E00205:304:HF5WTALXX:5:2206:4381:69730	COX1_KM101995_Homo_sapiens	100	127	1.07e-65
TG5	ST-E00205:304:HF5WTALXX:5:2207:20425:26185	JN601073.1:5336-6880_Sus_scrofa_isolate_3_breed_Turopolje_mitochondrion_complete_genome	98.667	150	3.81e-75
TG5	ST-E00205:304:HF5WTALXX:5:2208:16427:59974	JN601073.1:5336-6880_Sus_scrofa_isolate_3_breed_Turopolje_mitochondrion_complete_genome	99.174	121	1.08e-60
TG5	ST-E00205:304:HF5WTALXX:5:2211:6116:59587	JN601073.1:5336-6880_Sus_scrofa_isolate_3_breed_Turopolje_mitochondrion_complete_genome	98.667	150	3.81e-75
TG5	ST-E00205:304:HF5WTALXX:5:2212:4472:11523	JN601073.1:5336-6880_Sus_scrofa_isolate_3_breed_Turopolje_mitochondrion_complete_genome	100	150	1.76e-78
TG6	ST-E00205:304:HF5WTALXX:5:1101:4513:50551	JN601073.1:5336-6880_Sus_scrofa_isolate_3_breed_Turopolje_mitochondrion_complete_genome	100	77	6.7e-38
TG6	ST-E00205:304:HF5WTALXX:5:1103:24079:62716	COX1_KM101995_Homo_sapiens	100	150	1.76e-78
TG6	ST-E00205:304:HF5WTALXX:5:1104:5010:19733	COX1_KM101995_Homo_sapiens	100	150	1.76e-78
TG6	ST-E00205:304:HF5WTALXX:5:1104:26189:31142	COX1_KM101995_Homo_sapiens	100	150	1.76e-78
TG6	ST-E00205:304:HF5WTALXX:5:1104:16691:50797	COX1_KM101995_Homo_sapiens	100	150	1.76e-78
TG6	ST-E00205:304:HF5WTALXX:5:1105:30117:44169	COX1_KM101995_Homo_sapiens	100	150	1.76e-78
TG6	ST-E00205:304:HF5WTALXX:5:1106:5710:54242	JN601073.1:5336-6880_Sus_scrofa_isolate_3_breed_Turopolje_mitochondrion_complete_genome	99.333	150	8.19e-77
TG6	ST-E00205:304:HF5WTALXX:5:1108:23723:40653	COX1_KM101995_Homo_sapiens	100	150	1.76e-78
TG6	ST-E00205:304:HF5WTALXX:5:1110:29437:30369	COX1_KM101995_Homo_sapiens	100	150	1.76e-78
TG6	ST-E00205:304:HF5WTALXX:5:1110:22922:51816	COX1_KM101995_Homo_sapiens	100	150	1.76e-78
TG6	ST-E00205:304:HF5WTALXX:5:1111:7283:23108	COX1_KM101995_Homo_sapiens	97.183	142	2.31e-67
TG6	ST-E00205:304:HF5WTALXX:5:1111:13403:39686	COX1_KM101995_Homo_sapiens	100	150	1.76e-78
TG6	ST-E00205:304:HF5WTALXX:5:1112:21663:7480	COX1_KM101995_Homo_sapiens	100	150	1.76e-78
TG6	ST-E00205:304:HF5WTALXX:5:1113:24901:31898	COX1_KM101995_Homo_sapiens	100	150	1.76e-78
TG6	ST-E00205:304:HF5WTALXX:5:1113:24647:32443	COX1_KM101995_Homo_sapiens	100	150	1.76e-78
TG6	ST-E00205:304:HF5WTALXX:5:1114:4432:2838	COX1_KM101995_Homo_sapiens	100	149	6.33e-78
TG6	ST-E00205:304:HF5WTALXX:5:1115:23642:38614	KY452706.1_Ovis_aries_isolate_MZ10_cytochrome_c_oxidase_subunit_I_(COX1)_gene_complete_cds_mitochondrial	99.333	150	8.19e-77
TG6	ST-E00205:304:HF5WTALXX:5:1115:15798:45382	COX1_KM101995_Homo_sapiens	100	150	1.76e-78
TG6	ST-E00205:304:HF5WTALXX:5:1116:22008:45171	COX1_KM101995_Homo_sapiens	100	150	1.76e-78
TG6	ST-E00205:304:HF5WTALXX:5:1117:16610:47281	COX1_KM101995_Homo_sapiens	100	150	1.76e-78
TG6	ST-E00205:304:HF5WTALXX:5:1117:18426:50709	COX1_KM101995_Homo_sapiens	100	150	1.76e-78
TG6	ST-E00205:304:HF5WTALXX:5:1117:8998:67885	COX1_KM101995_Homo_sapiens	100	149	6.33e-78
TG6	ST-E00205:304:HF5WTALXX:5:1118:22414:34553	COX1_KM101995_Homo_sapiens	100	150	1.76e-78
TG6	ST-E00205:304:HF5WTALXX:5:1119:15635:43976	COX1_KM101995_Homo_sapiens	100	150	1.76e-78
TG6	ST-E00205:304:HF5WTALXX:5:1120:5172:37805	COX1_KM101995_Homo_sapiens	100	150	1.76e-78
TG6	ST-E00205:304:HF5WTALXX:5:1122:18000:7005	KY452706.1_Ovis_aries_isolate_MZ10_cytochrome_c_oxidase_subunit_I_(COX1)_gene_complete_cds_mitochondrial	98.667	150	3.81e-75
TG6	ST-E00205:304:HF5WTALXX:5:1122:18274:41796	COX1_KM101995_Homo_sapiens	100	150	1.76e-78
TG6	ST-E00205:304:HF5WTALXX:5:1123:27225:10890	COX1_KM101995_Homo_sapiens	99.333	150	8.19e-77
TG6	ST-E00205:304:HF5WTALXX:5:1201:2717:67445	COX1_KM101995_Homo_sapiens	98.667	150	3.81e-75
TG6	ST-E00205:304:HF5WTALXX:5:1202:16752:15742	COX1_KM101995_Homo_sapiens	99.333	150	8.19e-77
TG6	ST-E00205:304:HF5WTALXX:5:1202:20425:15918	COX1_KM101995_Homo_sapiens	100	150	1.76e-78
TG6	ST-E00205:304:HF5WTALXX:5:1202:17634:29894	COX1_KM101995_Homo_sapiens	100	150	1.76e-78
TG6	ST-E00205:304:HF5WTALXX:5:1205:32684:59552	COX1_KM101995_Homo_sapiens	100	150	1.76e-78
TG6	ST-E00205:304:HF5WTALXX:5:1207:1966:13721	COX1_KM101995_Homo_sapiens	100	150	1.76e-78
TG6	ST-E00205:304:HF5WTALXX:5:1207:23663:62523	COX1_KM101995_Homo_sapiens	100	150	1.76e-78
TG6	ST-E00205:304:HF5WTALXX:5:1208:13991:21157	COX1_KM101995_Homo_sapiens	100	150	1.76e-78
TG6	ST-E00205:304:HF5WTALXX:5:1208:16386:60712	JN601073.1:5336-6880_Sus_scrofa_isolate_3_breed_Turopolje_mitochondrion_complete_genome	99.333	150	8.19e-77
TG6	ST-E00205:304:HF5WTALXX:5:1209:7425:29402	COX1_KM101995_Homo_sapiens	100	150	1.76e-78
TG6	ST-E00205:304:HF5WTALXX:5:1209:12723:59147	COX1_KM101995_Homo_sapiens	100	150	1.76e-78
TG6	ST-E00205:304:HF5WTALXX:5:1210:18538:41550	COX1_KM101995_Homo_sapiens	100	150	1.76e-78
TG6	ST-E00205:304:HF5WTALXX:5:1212:21207:18186	COX1_KM101995_Homo_sapiens	100	150	1.76e-78
TG6	ST-E00205:304:HF5WTALXX:5:1212:18335:20278	COX1_KM101995_Homo_sapiens	100	150	1.76e-78
TG6	ST-E00205:304:HF5WTALXX:5:1212:5731:70662	JN601073.1:5336-6880_Sus_scrofa_isolate_3_breed_Turopolje_mitochondrion_complete_genome	100	82	1.11e-40
TG6	ST-E00205:304:HF5WTALXX:5:1213:11769:8868	COX1_KM101995_Homo_sapiens	97.458	118	1.09e-55
TG6	ST-E00205:304:HF5WTALXX:5:1213:5446:56000	COX1_KM101995_Homo_sapiens	100	150	1.76e-78
TG6	ST-E00205:304:HF5WTALXX:5:1214:8166:4596	COX1_KM101995_Homo_sapiens	100	139	2.29e-72
TG6	ST-E00205:304:HF5WTALXX:5:1214:13362:10398	COX1_KM101995_Homo_sapiens	100	150	1.76e-78
TG6	ST-E00205:304:HF5WTALXX:5:1214:3041:17201	COX1_KM101995_Homo_sapiens	100	148	2.28e-77
TG6	ST-E00205:304:HF5WTALXX:5:1215:21947:71998	COX1_KM101995_Homo_sapiens	100	150	1.76e-78
TG6	ST-E00205:304:HF5WTALXX:5:1216:23541:22721	COX1_KM101995_Homo_sapiens	100	150	1.76e-78
TG6	ST-E00205:304:HF5WTALXX:5:1216:23571:22774	COX1_KM101995_Homo_sapiens	100	150	1.76e-78
TG6	ST-E00205:304:HF5WTALXX:5:1217:19004:41901	COX1_KM101995_Homo_sapiens	99.333	150	8.19e-77
TG6	ST-E00205:304:HF5WTALXX:5:1218:6157:45312	COX1_KM101995_Homo_sapiens	97.143	105	1.84e-48
TG6	ST-E00205:304:HF5WTALXX:5:1219:25337:13879	COX1_KM101995_Homo_sapiens	100	150	1.76e-78
TG6	ST-E00205:304:HF5WTALXX:5:1220:18071:53785	COX1_KM101995_Homo_sapiens	100	150	1.76e-78
TG6	ST-E00205:304:HF5WTALXX:5:1220:19035:65617	JN601073.1:5336-6880_Sus_scrofa_isolate_3_breed_Turopolje_mitochondrion_complete_genome	97.987	149	6.37e-73
TG6	ST-E00205:304:HF5WTALXX:5:2101:12855:2417	COX1_KM101995_Homo_sapiens	98.667	150	3.81e-75
TG6	ST-E00205:304:HF5WTALXX:5:2101:20019:28822	COX1_KM101995_Homo_sapiens	100	150	1.76e-78
TG6	ST-E00205:304:HF5WTALXX:5:2104:13078:40952	COX1_KM101995_Homo_sapiens	100	150	1.76e-78
TG6	ST-E00205:304:HF5WTALXX:5:2105:23389:24216	KY452706.1_Ovis_aries_isolate_MZ10_cytochrome_c_oxidase_subunit_I_(COX1)_gene_complete_cds_mitochondrial	98.667	150	3.81e-75
TG6	ST-E00205:304:HF5WTALXX:5:2105:25682:31775	COX1_KM101995_Homo_sapiens	100	150	1.76e-78
TG6	ST-E00205:304:HF5WTALXX:5:2106:10399:72561	COX1_KM101995_Homo_sapiens	100	150	1.76e-78
TG6	ST-E00205:304:HF5WTALXX:5:2109:13727:10890	COX1_KM101995_Homo_sapiens	99.333	150	8.19e-77
TG6	ST-E00205:304:HF5WTALXX:5:2109:30766:54436	KY452706.1_Ovis_aries_isolate_MZ10_cytochrome_c_oxidase_subunit_I_(COX1)_gene_complete_cds_mitochondrial	100	150	1.76e-78
TG6	ST-E00205:304:HF5WTALXX:5:2110:18203:11189	COX1_KM101995_Homo_sapiens	100	150	1.76e-78
TG6	ST-E00205:304:HF5WTALXX:5:2110:17472:28628	COX1_KM101995_Homo_sapiens	99.333	150	8.19e-77
TG6	ST-E00205:304:HF5WTALXX:5:2110:19502:47158	COX1_KM101995_Homo_sapiens	100	150	1.76e-78
TG6	ST-E00205:304:HF5WTALXX:5:2115:7710:31336	COX1_KM101995_Homo_sapiens	98.901	91	5.14e-44
TG6	ST-E00205:304:HF5WTALXX:5:2117:24302:72033	COX1_KM101995_Homo_sapiens	100	150	1.76e-78
TG6	ST-E00205:304:HF5WTALXX:5:2118:25956:14459	COX1_KM101995_Homo_sapiens	100	108	3.92e-55
TG6	ST-E00205:304:HF5WTALXX:5:2119:6096:34236	COX1_KM101995_Homo_sapiens	100	150	1.76e-78
TG6	ST-E00205:304:HF5WTALXX:5:2121:5934:22282	COX1_KM101995_Homo_sapiens	97.333	150	8.25e-72
TG6	ST-E00205:304:HF5WTALXX:5:2121:7070:36381	COX1_KM101995_Homo_sapiens	100	150	1.76e-78
TG6	ST-E00205:304:HF5WTALXX:5:2121:8481:48072	COX1_KM101995_Homo_sapiens	100	150	1.76e-78
TG6	ST-E00205:304:HF5WTALXX:5:2121:27407:49812	COX1_KM101995_Homo_sapiens	99.333	150	8.19e-77
TG6	ST-E00205:304:HF5WTALXX:5:2123:18203:49021	COX1_KM101995_Homo_sapiens	100	150	1.76e-78
TG6	ST-E00205:304:HF5WTALXX:5:2124:23591:66373	JN601073.1:5336-6880_Sus_scrofa_isolate_3_breed_Turopolje_mitochondrion_complete_genome	99.333	150	8.19e-77
TG6	ST-E00205:304:HF5WTALXX:5:2201:20151:25851	KY452706.1_Ovis_aries_isolate_MZ10_cytochrome_c_oxidase_subunit_I_(COX1)_gene_complete_cds_mitochondrial	100	36	4.15e-15
TG6	ST-E00205:304:HF5WTALXX:5:2202:5558:73246	COX1_KM101995_Homo_sapiens	99.333	150	8.19e-77
TG6	ST-E00205:304:HF5WTALXX:5:2203:2432:10064	COX1_KM101995_Homo_sapiens	100	150	1.76e-78
TG6	ST-E00205:304:HF5WTALXX:5:2206:16346:12437	COX1_KM101995_Homo_sapiens	100	150	1.76e-78
TG6	ST-E00205:304:HF5WTALXX:5:2207:20425:26185	JN601073.1:5336-6880_Sus_scrofa_isolate_3_breed_Turopolje_mitochondrion_complete_genome	98.667	150	3.81e-75
TG6	ST-E00205:304:HF5WTALXX:5:2208:16427:59974	JN601073.1:5336-6880_Sus_scrofa_isolate_3_breed_Turopolje_mitochondrion_complete_genome	98.667	150	3.81e-75
TG6	ST-E00205:304:HF5WTALXX:5:2209:10724:42323	COX1_KM101995_Homo_sapiens	100	43	5.33e-19
TG6	ST-E00205:304:HF5WTALXX:5:2211:6116:59587	JN601073.1:5336-6880_Sus_scrofa_isolate_3_breed_Turopolje_mitochondrion_complete_genome	97.333	150	8.25e-72
TG6	ST-E00205:304:HF5WTALXX:5:2212:4472:11523	JN601073.1:5336-6880_Sus_scrofa_isolate_3_breed_Turopolje_mitochondrion_complete_genome	97.333	150	8.25e-72
TG15	ST-E00205:304:HF5WTALXX:7:1101:4726:42728	COX1_KM101995_Homo_sapiens	98.667	150	3.81e-75
TG15	ST-E00205:304:HF5WTALXX:7:1102:21450:11611	COX1_KM101995_Homo_sapiens	99.038	104	3.05e-51
TG15	ST-E00205:304:HF5WTALXX:7:1102:21714:34254	COX1_KM101995_Homo_sapiens	100	150	1.76e-78
TG15	ST-E00205:304:HF5WTALXX:7:1103:10379:40143	COX1_KM101995_Homo_sapiens	100	150	1.76e-78
TG15	ST-E00205:304:HF5WTALXX:7:1103:21095:64052	KY452706.1_Ovis_aries_isolate_MZ10_cytochrome_c_oxidase_subunit_I_(COX1)_gene_complete_cds_mitochondrial	100	150	1.76e-78
TG15	ST-E00205:304:HF5WTALXX:7:1103:9841:71805	KY452706.1_Ovis_aries_isolate_MZ10_cytochrome_c_oxidase_subunit_I_(COX1)_gene_complete_cds_mitochondrial	100	150	1.76e-78
TG15	ST-E00205:304:HF5WTALXX:7:1104:4756:36733	COX1_KM101995_Homo_sapiens	100	150	1.76e-78
TG15	ST-E00205:304:HF5WTALXX:7:1104:17695:38825	COX1_KM101995_Homo_sapiens	100	150	1.76e-78
TG15	ST-E00205:304:HF5WTALXX:7:1106:21034:64861	COX1_KM101995_Homo_sapiens	100	150	1.76e-78
TG15	ST-E00205:304:HF5WTALXX:7:1110:17178:17113	KY452706.1_Ovis_aries_isolate_MZ10_cytochrome_c_oxidase_subunit_I_(COX1)_gene_complete_cds_mitochondrial	100	149	6.33e-78
TG15	ST-E00205:304:HF5WTALXX:7:1111:22810:6899	COX1_KM101995_Homo_sapiens	100	101	3.05e-51
TG15	ST-E00205:304:HF5WTALXX:7:1112:4513:9308	COX1_KM101995_Homo_sapiens	100	150	1.76e-78
TG15	ST-E00205:304:HF5WTALXX:7:1112:23622:11963	KY452706.1_Ovis_aries_isolate_MZ10_cytochrome_c_oxidase_subunit_I_(COX1)_gene_complete_cds_mitochondrial	98.667	150	3.81e-75
TG15	ST-E00205:304:HF5WTALXX:7:1113:6177:13211	COX1_KM101995_Homo_sapiens	98.667	150	3.81e-75
TG15	ST-E00205:304:HF5WTALXX:7:1115:28869:7796	JN601073.1:5336-6880_Sus_scrofa_isolate_3_breed_Turopolje_mitochondrion_complete_genome	98.667	150	3.81e-75
TG15	ST-E00205:304:HF5WTALXX:7:1115:12479:48459	COX1_KM101995_Homo_sapiens	100	150	1.76e-78
TG15	ST-E00205:304:HF5WTALXX:7:1116:16508:14160	KY452706.1_Ovis_aries_isolate_MZ10_cytochrome_c_oxidase_subunit_I_(COX1)_gene_complete_cds_mitochondrial	100	150	1.76e-78
TG15	ST-E00205:304:HF5WTALXX:7:1116:20435:49689	COX1_KM101995_Homo_sapiens	100	109	1.09e-55
TG15	ST-E00205:304:HF5WTALXX:7:1118:22881:22458	COX1_KM101995_Homo_sapiens	100	150	1.76e-78
TG15	ST-E00205:304:HF5WTALXX:7:1118:28361:32267	COX1_KM101995_Homo_sapiens	98.551	69	8.73e-32
TG15	ST-E00205:304:HF5WTALXX:7:1120:4584:7392	KY452706.1_Ovis_aries_isolate_MZ10_cytochrome_c_oxidase_subunit_I_(COX1)_gene_complete_cds_mitochondrial	100	150	1.76e-78
TG15	ST-E00205:304:HF5WTALXX:7:1120:1570:65248	KY452706.1_Ovis_aries_isolate_MZ10_cytochrome_c_oxidase_subunit_I_(COX1)_gene_complete_cds_mitochondrial	95.27	148	1.07e-65
TG15	ST-E00205:304:HF5WTALXX:7:1121:19603:49865	COX1_KM101995_Homo_sapiens	100	150	1.76e-78
TG15	ST-E00205:304:HF5WTALXX:7:1123:25083:14564	KY452706.1_Ovis_aries_isolate_MZ10_cytochrome_c_oxidase_subunit_I_(COX1)_gene_complete_cds_mitochondrial	100	85	2.39e-42
TG15	ST-E00205:304:HF5WTALXX:7:1123:11170:27275	COX1_KM101995_Homo_sapiens	100	150	1.76e-78
TG15	ST-E00205:304:HF5WTALXX:7:1123:28757:43747	KY452706.1_Ovis_aries_isolate_MZ10_cytochrome_c_oxidase_subunit_I_(COX1)_gene_complete_cds_mitochondrial	100	150	1.76e-78
TG15	ST-E00205:304:HF5WTALXX:7:1204:5406:3964	KY452706.1_Ovis_aries_isolate_MZ10_cytochrome_c_oxidase_subunit_I_(COX1)_gene_complete_cds_mitochondrial	100	150	1.76e-78
TG15	ST-E00205:304:HF5WTALXX:7:1204:23135:12806	KY452706.1_Ovis_aries_isolate_MZ10_cytochrome_c_oxidase_subunit_I_(COX1)_gene_complete_cds_mitochondrial	95.333	150	8.3e-67
TG15	ST-E00205:304:HF5WTALXX:7:1204:14184:21385	COX1_KM101995_Homo_sapiens	100	150	1.76e-78
TG15	ST-E00205:304:HF5WTALXX:7:1204:11596:63314	COX1_KM101995_Homo_sapiens	97.333	150	8.25e-72
TG15	ST-E00205:304:HF5WTALXX:7:1206:8247:18625	COX1_KM101995_Homo_sapiens	100	148	2.28e-77
TG15	ST-E00205:304:HF5WTALXX:7:1206:6816:39071	JN601073.1:5336-6880_Sus_scrofa_isolate_3_breed_Turopolje_mitochondrion_complete_genome	99.333	150	8.19e-77
TG15	ST-E00205:304:HF5WTALXX:7:1206:20202:64369	COX1_KM101995_Homo_sapiens	100	150	1.76e-78
TG15	ST-E00205:304:HF5WTALXX:7:1211:1854:29173	COX1_KM101995_Homo_sapiens	98.667	150	3.81e-75
TG15	ST-E00205:304:HF5WTALXX:7:1213:16853:42042	COX1_KM101995_Homo_sapiens	100	150	1.76e-78
TG15	ST-E00205:304:HF5WTALXX:7:1214:2169:38860	COX1_KM101995_Homo_sapiens	100	150	1.76e-78
TG15	ST-E00205:304:HF5WTALXX:7:1214:22780:72877	COX1_KM101995_Homo_sapiens	100	130	2.31e-67
TG15	ST-E00205:304:HF5WTALXX:7:1214:22932:73036	COX1_KM101995_Homo_sapiens	100	130	2.31e-67
TG15	ST-E00205:304:HF5WTALXX:7:1217:21369:24585	COX1_KM101995_Homo_sapiens	100	150	1.76e-78
TG15	ST-E00205:304:HF5WTALXX:7:1217:5964:25007	COX1_KM101995_Homo_sapiens	100	150	1.76e-78
TG15	ST-E00205:304:HF5WTALXX:7:1217:11769:68816	COX1_KM101995_Homo_sapiens	100	150	1.76e-78
TG15	ST-E00205:304:HF5WTALXX:7:1217:13007:71278	COX1_KM101995_Homo_sapiens	100	150	1.76e-78
TG15	ST-E00205:304:HF5WTALXX:7:1218:10419:3788	COX1_KM101995_Homo_sapiens	100	69	1.88e-33
TG15	ST-E00205:304:HF5WTALXX:7:1218:19339:24409	COX1_KM101995_Homo_sapiens	99.333	150	2.94e-76
TG15	ST-E00205:304:HF5WTALXX:7:1221:24759:38825	COX1_KM101995_Homo_sapiens	100	150	1.76e-78
TG15	ST-E00205:304:HF5WTALXX:7:1222:3599:55121	KY452706.1_Ovis_aries_isolate_MZ10_cytochrome_c_oxidase_subunit_I_(COX1)_gene_complete_cds_mitochondrial	98.667	150	3.81e-75
TG15	ST-E00205:304:HF5WTALXX:7:1224:16792:3753	COX1_KM101995_Homo_sapiens	100	150	1.76e-78
TG15	ST-E00205:304:HF5WTALXX:7:2102:9465:3647	COX1_KM101995_Homo_sapiens	100	113	6.51e-58
TG15	ST-E00205:304:HF5WTALXX:7:2103:11109:9378	COX1_KM101995_Homo_sapiens	100	150	1.76e-78
TG15	ST-E00205:304:HF5WTALXX:7:2103:12185:22809	COX1_KM101995_Homo_sapiens	100	150	1.76e-78
TG15	ST-E00205:304:HF5WTALXX:7:2103:26453:32197	KY452706.1_Ovis_aries_isolate_MZ10_cytochrome_c_oxidase_subunit_I_(COX1)_gene_complete_cds_mitochondrial	95.973	149	6.42e-68
TG15	ST-E00205:304:HF5WTALXX:7:2103:5507:51852	COX1_KM101995_Homo_sapiens	100	150	1.76e-78
TG15	ST-E00205:304:HF5WTALXX:7:2103:8745:53311	COX1_KM101995_Homo_sapiens	100	150	1.76e-78
TG15	ST-E00205:304:HF5WTALXX:7:2104:24028:42270	COX1_KM101995_Homo_sapiens	100	150	1.76e-78
TG15	ST-E00205:304:HF5WTALXX:7:2104:25976:50181	COX1_KM101995_Homo_sapiens	100	150	1.76e-78
TG15	ST-E00205:304:HF5WTALXX:7:2104:26463:50252	COX1_KM101995_Homo_sapiens	100	150	1.76e-78
TG15	ST-E00205:304:HF5WTALXX:7:2104:12347:70486	COX1_KM101995_Homo_sapiens	100	150	1.76e-78
TG15	ST-E00205:304:HF5WTALXX:7:2106:27539:45013	COX1_KM101995_Homo_sapiens	99.333	150	8.19e-77
TG15	ST-E00205:304:HF5WTALXX:7:2107:13362:36276	KY452706.1_Ovis_aries_isolate_MZ10_cytochrome_c_oxidase_subunit_I_(COX1)_gene_complete_cds_mitochondrial	100	150	1.76e-78
TG15	ST-E00205:304:HF5WTALXX:7:2108:24170:38333	KY452706.1_Ovis_aries_isolate_MZ10_cytochrome_c_oxidase_subunit_I_(COX1)_gene_complete_cds_mitochondrial	100	38	3.21e-16
TG15	ST-E00205:304:HF5WTALXX:7:2108:27580:40653	COX1_KM101995_Homo_sapiens	100	150	1.76e-78
TG15	ST-E00205:304:HF5WTALXX:7:2108:8775:66689	JN601073.1:5336-6880_Sus_scrofa_isolate_3_breed_Turopolje_mitochondrion_complete_genome	100	150	1.76e-78
TG15	ST-E00205:304:HF5WTALXX:7:2109:18629:43747	COX1_KM101995_Homo_sapiens	100	64	1.13e-30
TG15	ST-E00205:304:HF5WTALXX:7:2109:18883:57829	COX1_KM101995_Homo_sapiens	100	150	1.76e-78
TG15	ST-E00205:304:HF5WTALXX:7:2109:31345:66091	COX1_KM101995_Homo_sapiens	100	147	8.19e-77
TG15	ST-E00205:304:HF5WTALXX:7:2110:20212:33410	COX1_KM101995_Homo_sapiens	100	149	6.33e-78
TG15	ST-E00205:304:HF5WTALXX:7:2112:30716:60817	JN601073.1:5336-6880_Sus_scrofa_isolate_3_breed_Turopolje_mitochondrion_complete_genome	100	150	1.76e-78
TG15	ST-E00205:304:HF5WTALXX:7:2113:23845:8271	COX1_KM101995_Homo_sapiens	100	150	1.76e-78
TG15	ST-E00205:304:HF5WTALXX:7:2114:9922:10908	COX1_KM101995_Homo_sapiens	100	150	1.76e-78
TG15	ST-E00205:304:HF5WTALXX:7:2115:23531:45171	KY452706.1_Ovis_aries_isolate_MZ10_cytochrome_c_oxidase_subunit_I_(COX1)_gene_complete_cds_mitochondrial	100	43	5.33e-19
TG15	ST-E00205:304:HF5WTALXX:7:2115:16772:57583	COX1_KM101995_Homo_sapiens	100	150	1.76e-78
TG15	ST-E00205:304:HF5WTALXX:7:2117:23135:52748	COX1_KM101995_Homo_sapiens	100	150	1.76e-78
TG15	ST-E00205:304:HF5WTALXX:7:2118:21308:29121	COX1_KM101995_Homo_sapiens	100	150	1.76e-78
TG15	ST-E00205:304:HF5WTALXX:7:2118:20506:29490	COX1_KM101995_Homo_sapiens	100	150	1.76e-78
TG15	ST-E00205:304:HF5WTALXX:7:2118:2940:55385	COX1_KM101995_Homo_sapiens	99.333	150	8.19e-77
TG15	ST-E00205:304:HF5WTALXX:7:2118:3011:55438	COX1_KM101995_Homo_sapiens	99.333	150	8.19e-77
TG15	ST-E00205:304:HF5WTALXX:7:2120:30076:7251	JN601073.1:5336-6880_Sus_scrofa_isolate_3_breed_Turopolje_mitochondrion_complete_genome	98	150	1.77e-73
TG15	ST-E00205:304:HF5WTALXX:7:2120:16447:10820	COX1_KM101995_Homo_sapiens	100	150	1.76e-78
TG15	ST-E00205:304:HF5WTALXX:7:2121:13707:19961	COX1_KM101995_Homo_sapiens	99.329	149	2.94e-76
TG15	ST-E00205:304:HF5WTALXX:7:2121:9029:51623	COX1_KM101995_Homo_sapiens	100	61	5.25e-29
TG15	ST-E00205:304:HF5WTALXX:7:2122:8288:28716	KY452706.1_Ovis_aries_isolate_MZ10_cytochrome_c_oxidase_subunit_I_(COX1)_gene_complete_cds_mitochondrial	100	150	1.76e-78
TG15	ST-E00205:304:HF5WTALXX:7:2124:22952:26413	KY452706.1_Ovis_aries_isolate_MZ10_cytochrome_c_oxidase_subunit_I_(COX1)_gene_complete_cds_mitochondrial	100	150	1.76e-78
TG15	ST-E00205:304:HF5WTALXX:7:2124:4066:54489	COX1_KM101995_Homo_sapiens	100	50	6.84e-23
TG15	ST-E00205:304:HF5WTALXX:7:2201:22394:33990	COX1_KM101995_Homo_sapiens	99.333	150	8.19e-77
TG15	ST-E00205:304:HF5WTALXX:7:2201:20050:68922	COX1_KM101995_Homo_sapiens	100	134	1.38e-69
TG15	ST-E00205:304:HF5WTALXX:7:2203:3742:56000	KY452706.1_Ovis_aries_isolate_MZ10_cytochrome_c_oxidase_subunit_I_(COX1)_gene_complete_cds_mitochondrial	100	150	1.76e-78
TG15	ST-E00205:304:HF5WTALXX:7:2204:14864:17676	COX1_KM101995_Homo_sapiens	100	150	1.76e-78
TG15	ST-E00205:304:HF5WTALXX:7:2207:14712:34148	COX1_KM101995_Homo_sapiens	100	150	1.76e-78
TG15	ST-E00205:304:HF5WTALXX:7:2207:6238:36065	COX1_KM101995_Homo_sapiens	100	150	1.76e-78
TG15	ST-E00205:304:HF5WTALXX:7:2207:10023:71875	COX1_KM101995_Homo_sapiens	99.333	150	8.19e-77
TG15	ST-E00205:304:HF5WTALXX:7:2208:26088:63279	COX1_KM101995_Homo_sapiens	100	150	1.76e-78
TG15	ST-E00205:304:HF5WTALXX:7:2209:26210:52309	COX1_KM101995_Homo_sapiens	99.333	150	8.19e-77
TG15	ST-E00205:304:HF5WTALXX:7:2210:14316:33463	COX1_KM101995_Homo_sapiens	100	150	1.76e-78
TG15	ST-E00205:304:HF5WTALXX:7:2210:30756:54242	COX1_KM101995_Homo_sapiens	99.324	148	1.06e-75
TG15	ST-E00205:304:HF5WTALXX:7:2210:31304:66302	COX1_KM101995_Homo_sapiens	100	150	1.76e-78
TG15	ST-E00205:304:HF5WTALXX:7:2212:10165:59077	COX1_KM101995_Homo_sapiens	100	150	1.76e-78
TG15	ST-E00205:304:HF5WTALXX:7:2212:10247:59147	COX1_KM101995_Homo_sapiens	100	150	1.76e-78
TG15	ST-E00205:304:HF5WTALXX:7:1101:4726:42728	COX1_KM101995_Homo_sapiens	98	150	1.77e-73
TG15	ST-E00205:304:HF5WTALXX:7:1102:21450:11611	COX1_KM101995_Homo_sapiens	99.333	150	8.19e-77
TG15	ST-E00205:304:HF5WTALXX:7:1102:21714:34254	COX1_KM101995_Homo_sapiens	100	150	1.76e-78
TG15	ST-E00205:304:HF5WTALXX:7:1103:10379:40143	COX1_KM101995_Homo_sapiens	100	150	1.76e-78
TG15	ST-E00205:304:HF5WTALXX:7:1103:21095:64052	KY452706.1_Ovis_aries_isolate_MZ10_cytochrome_c_oxidase_subunit_I_(COX1)_gene_complete_cds_mitochondrial	100	150	1.76e-78
TG15	ST-E00205:304:HF5WTALXX:7:1103:9841:71805	KY452706.1_Ovis_aries_isolate_MZ10_cytochrome_c_oxidase_subunit_I_(COX1)_gene_complete_cds_mitochondrial	99.333	150	8.19e-77
TG15	ST-E00205:304:HF5WTALXX:7:1104:4756:36733	COX1_KM101995_Homo_sapiens	100	150	1.76e-78
TG15	ST-E00205:304:HF5WTALXX:7:1104:17695:38825	COX1_KM101995_Homo_sapiens	100	150	1.76e-78
TG15	ST-E00205:304:HF5WTALXX:7:1106:21034:64861	COX1_KM101995_Homo_sapiens	100	150	1.76e-78
TG15	ST-E00205:304:HF5WTALXX:7:1110:17178:17113	KY452706.1_Ovis_aries_isolate_MZ10_cytochrome_c_oxidase_subunit_I_(COX1)_gene_complete_cds_mitochondrial	100	150	1.76e-78
TG15	ST-E00205:304:HF5WTALXX:7:1111:22810:6899	COX1_KM101995_Homo_sapiens	100	150	1.76e-78
TG15	ST-E00205:304:HF5WTALXX:7:1112:4513:9308	COX1_KM101995_Homo_sapiens	99.333	150	8.19e-77
TG15	ST-E00205:304:HF5WTALXX:7:1112:23622:11963	KY452706.1_Ovis_aries_isolate_MZ10_cytochrome_c_oxidase_subunit_I_(COX1)_gene_complete_cds_mitochondrial	97.297	148	1.07e-70
TG15	ST-E00205:304:HF5WTALXX:7:1113:6177:13211	COX1_KM101995_Homo_sapiens	98.667	150	3.81e-75
TG15	ST-E00205:304:HF5WTALXX:7:1115:28869:7796	JN601073.1:5336-6880_Sus_scrofa_isolate_3_breed_Turopolje_mitochondrion_complete_genome	98.667	150	3.81e-75
TG15	ST-E00205:304:HF5WTALXX:7:1115:12479:48459	COX1_KM101995_Homo_sapiens	100	150	1.76e-78
TG15	ST-E00205:304:HF5WTALXX:7:1116:20435:49689	COX1_KM101995_Homo_sapiens	98	100	2.38e-47
TG15	ST-E00205:304:HF5WTALXX:7:1118:22881:22458	COX1_KM101995_Homo_sapiens	99.338	151	8.19e-77
TG15	ST-E00205:304:HF5WTALXX:7:1120:4584:7392	KY452706.1_Ovis_aries_isolate_MZ10_cytochrome_c_oxidase_subunit_I_(COX1)_gene_complete_cds_mitochondrial	100	150	1.76e-78
TG15	ST-E00205:304:HF5WTALXX:7:1121:19603:49865	COX1_KM101995_Homo_sapiens	99.333	150	8.19e-77
TG15	ST-E00205:304:HF5WTALXX:7:1123:11170:27275	COX1_KM101995_Homo_sapiens	100	150	1.76e-78
TG15	ST-E00205:304:HF5WTALXX:7:1123:28757:43747	KY452706.1_Ovis_aries_isolate_MZ10_cytochrome_c_oxidase_subunit_I_(COX1)_gene_complete_cds_mitochondrial	100	150	1.76e-78
TG15	ST-E00205:304:HF5WTALXX:7:1203:6309:42692	KY452706.1_Ovis_aries_isolate_MZ10_cytochrome_c_oxidase_subunit_I_(COX1)_gene_complete_cds_mitochondrial	100	65	3.14e-31
TG15	ST-E00205:304:HF5WTALXX:7:1204:24606:19434	COX1_KM101995_Homo_sapiens	99.333	150	8.19e-77
TG15	ST-E00205:304:HF5WTALXX:7:1204:14184:21385	COX1_KM101995_Homo_sapiens	100	150	1.76e-78
TG15	ST-E00205:304:HF5WTALXX:7:1204:11596:63314	COX1_KM101995_Homo_sapiens	98.667	150	3.81e-75
TG15	ST-E00205:304:HF5WTALXX:7:1206:8247:18625	COX1_KM101995_Homo_sapiens	99.333	150	8.19e-77
TG15	ST-E00205:304:HF5WTALXX:7:1206:6816:39071	JN601073.1:5336-6880_Sus_scrofa_isolate_3_breed_Turopolje_mitochondrion_complete_genome	100	150	1.76e-78
TG15	ST-E00205:304:HF5WTALXX:7:1206:20202:64369	COX1_KM101995_Homo_sapiens	100	150	1.76e-78
TG15	ST-E00205:304:HF5WTALXX:7:1211:1854:29173	COX1_KM101995_Homo_sapiens	98.551	138	1.78e-68
TG15	ST-E00205:304:HF5WTALXX:7:1213:16853:42042	COX1_KM101995_Homo_sapiens	99.333	150	8.19e-77
TG15	ST-E00205:304:HF5WTALXX:7:1214:2169:38860	COX1_KM101995_Homo_sapiens	99.333	150	8.19e-77
TG15	ST-E00205:304:HF5WTALXX:7:1214:22780:72877	COX1_KM101995_Homo_sapiens	100	150	1.76e-78
TG15	ST-E00205:304:HF5WTALXX:7:1214:22932:73036	COX1_KM101995_Homo_sapiens	100	150	1.76e-78
TG15	ST-E00205:304:HF5WTALXX:7:1215:8430:11558	COX1_KM101995_Homo_sapiens	100	143	1.37e-74
TG15	ST-E00205:304:HF5WTALXX:7:1217:21369:24585	COX1_KM101995_Homo_sapiens	100	150	1.76e-78
TG15	ST-E00205:304:HF5WTALXX:7:1217:5964:25007	COX1_KM101995_Homo_sapiens	100	150	1.76e-78
TG15	ST-E00205:304:HF5WTALXX:7:1217:11769:68816	COX1_KM101995_Homo_sapiens	100	150	1.76e-78
TG15	ST-E00205:304:HF5WTALXX:7:1217:13007:71278	COX1_KM101995_Homo_sapiens	98	150	1.77e-73
TG15	ST-E00205:304:HF5WTALXX:7:1218:19339:24409	COX1_KM101995_Homo_sapiens	99.333	150	2.94e-76
TG15	ST-E00205:304:HF5WTALXX:7:1221:24759:38825	COX1_KM101995_Homo_sapiens	100	150	1.76e-78
TG15	ST-E00205:304:HF5WTALXX:7:1222:3599:55121	KY452706.1_Ovis_aries_isolate_MZ10_cytochrome_c_oxidase_subunit_I_(COX1)_gene_complete_cds_mitochondrial	100	66	8.73e-32
TG15	ST-E00205:304:HF5WTALXX:7:1224:16792:3753	COX1_KM101995_Homo_sapiens	100	150	1.76e-78
TG15	ST-E00205:304:HF5WTALXX:7:2103:11109:9378	COX1_KM101995_Homo_sapiens	100	150	1.76e-78
TG15	ST-E00205:304:HF5WTALXX:7:2103:12185:22809	COX1_KM101995_Homo_sapiens	100	150	1.76e-78
TG15	ST-E00205:304:HF5WTALXX:7:2103:26453:32197	KY452706.1_Ovis_aries_isolate_MZ10_cytochrome_c_oxidase_subunit_I_(COX1)_gene_complete_cds_mitochondrial	96.667	150	3.84e-70
TG15	ST-E00205:304:HF5WTALXX:7:2103:5507:51852	COX1_KM101995_Homo_sapiens	99.333	150	8.19e-77
TG15	ST-E00205:304:HF5WTALXX:7:2103:8745:53311	COX1_KM101995_Homo_sapiens	99.333	150	8.19e-77
TG15	ST-E00205:304:HF5WTALXX:7:2104:24028:42270	COX1_KM101995_Homo_sapiens	99.333	150	8.19e-77
TG15	ST-E00205:304:HF5WTALXX:7:2104:25976:50181	COX1_KM101995_Homo_sapiens	100	150	1.76e-78
TG15	ST-E00205:304:HF5WTALXX:7:2104:26463:50252	COX1_KM101995_Homo_sapiens	100	150	1.76e-78
TG15	ST-E00205:304:HF5WTALXX:7:2104:12347:70486	COX1_KM101995_Homo_sapiens	99.333	150	8.19e-77
TG15	ST-E00205:304:HF5WTALXX:7:2106:27539:45013	COX1_KM101995_Homo_sapiens	100	150	1.76e-78
TG15	ST-E00205:304:HF5WTALXX:7:2107:13362:36276	KY452706.1_Ovis_aries_isolate_MZ10_cytochrome_c_oxidase_subunit_I_(COX1)_gene_complete_cds_mitochondrial	100	150	1.76e-78
TG15	ST-E00205:304:HF5WTALXX:7:2108:24170:38333	KY452706.1_Ovis_aries_isolate_MZ10_cytochrome_c_oxidase_subunit_I_(COX1)_gene_complete_cds_mitochondrial	100	150	1.76e-78
TG15	ST-E00205:304:HF5WTALXX:7:2108:27580:40653	COX1_KM101995_Homo_sapiens	100	150	1.76e-78
TG15	ST-E00205:304:HF5WTALXX:7:2108:8775:66689	JN601073.1:5336-6880_Sus_scrofa_isolate_3_breed_Turopolje_mitochondrion_complete_genome	99.329	149	2.94e-76
TG15	ST-E00205:304:HF5WTALXX:7:2109:18629:43747	COX1_KM101995_Homo_sapiens	100	115	5.03e-59
TG15	ST-E00205:304:HF5WTALXX:7:2109:18883:57829	COX1_KM101995_Homo_sapiens	100	150	1.76e-78
TG15	ST-E00205:304:HF5WTALXX:7:2109:31345:66091	COX1_KM101995_Homo_sapiens	100	147	8.19e-77
TG15	ST-E00205:304:HF5WTALXX:7:2110:20212:33410	COX1_KM101995_Homo_sapiens	100	150	1.76e-78
TG15	ST-E00205:304:HF5WTALXX:7:2112:30716:60817	JN601073.1:5336-6880_Sus_scrofa_isolate_3_breed_Turopolje_mitochondrion_complete_genome	100	75	8.66e-37
TG15	ST-E00205:304:HF5WTALXX:7:2113:23845:8271	COX1_KM101995_Homo_sapiens	99.333	150	8.19e-77
TG15	ST-E00205:304:HF5WTALXX:7:2114:9922:10908	COX1_KM101995_Homo_sapiens	100	150	1.76e-78
TG15	ST-E00205:304:HF5WTALXX:7:2115:16772:57583	COX1_KM101995_Homo_sapiens	100	150	1.76e-78
TG15	ST-E00205:304:HF5WTALXX:7:2117:23135:52748	COX1_KM101995_Homo_sapiens	100	150	1.76e-78
TG15	ST-E00205:304:HF5WTALXX:7:2118:21308:29121	COX1_KM101995_Homo_sapiens	100	150	1.76e-78
TG15	ST-E00205:304:HF5WTALXX:7:2118:20506:29490	COX1_KM101995_Homo_sapiens	100	150	1.76e-78
TG15	ST-E00205:304:HF5WTALXX:7:2118:2940:55385	COX1_KM101995_Homo_sapiens	100	76	2.41e-37
TG15	ST-E00205:304:HF5WTALXX:7:2118:3011:55438	COX1_KM101995_Homo_sapiens	100	76	2.41e-37
TG15	ST-E00205:304:HF5WTALXX:7:2120:30076:7251	JN601073.1:5336-6880_Sus_scrofa_isolate_3_breed_Turopolje_mitochondrion_complete_genome	97.297	148	1.07e-70
TG15	ST-E00205:304:HF5WTALXX:7:2120:16447:10820	COX1_KM101995_Homo_sapiens	100	150	1.76e-78
TG15	ST-E00205:304:HF5WTALXX:7:2121:13707:19961	COX1_KM101995_Homo_sapiens	99.333	150	8.19e-77
TG15	ST-E00205:304:HF5WTALXX:7:2121:9029:51623	COX1_KM101995_Homo_sapiens	100	149	6.33e-78
TG15	ST-E00205:304:HF5WTALXX:7:2122:8288:28716	KY452706.1_Ovis_aries_isolate_MZ10_cytochrome_c_oxidase_subunit_I_(COX1)_gene_complete_cds_mitochondrial	98.649	148	4.93e-74
TG15	ST-E00205:304:HF5WTALXX:7:2124:22952:26413	KY452706.1_Ovis_aries_isolate_MZ10_cytochrome_c_oxidase_subunit_I_(COX1)_gene_complete_cds_mitochondrial	99.333	150	8.19e-77
TG15	ST-E00205:304:HF5WTALXX:7:2201:22394:33990	COX1_KM101995_Homo_sapiens	99.02	102	3.95e-50
TG15	ST-E00205:304:HF5WTALXX:7:2201:20050:68922	COX1_KM101995_Homo_sapiens	98.667	150	3.81e-75
TG15	ST-E00205:304:HF5WTALXX:7:2203:25347:8306	COX1_KM101995_Homo_sapiens	99.187	123	8.36e-62
TG15	ST-E00205:304:HF5WTALXX:7:2203:3742:56000	KY452706.1_Ovis_aries_isolate_MZ10_cytochrome_c_oxidase_subunit_I_(COX1)_gene_complete_cds_mitochondrial	100	150	1.76e-78
TG15	ST-E00205:304:HF5WTALXX:7:2204:14864:17676	COX1_KM101995_Homo_sapiens	99.2	125	6.47e-63
TG15	ST-E00205:304:HF5WTALXX:7:2207:14712:34148	COX1_KM101995_Homo_sapiens	100	150	1.76e-78
TG15	ST-E00205:304:HF5WTALXX:7:2207:6238:36065	COX1_KM101995_Homo_sapiens	100	150	1.76e-78
TG15	ST-E00205:304:HF5WTALXX:7:2207:10023:71875	COX1_KM101995_Homo_sapiens	99.333	150	8.19e-77
TG15	ST-E00205:304:HF5WTALXX:7:2208:26088:63279	COX1_KM101995_Homo_sapiens	98.667	150	3.81e-75
TG15	ST-E00205:304:HF5WTALXX:7:2209:26210:52309	COX1_KM101995_Homo_sapiens	100	150	1.76e-78
TG15	ST-E00205:304:HF5WTALXX:7:2210:14316:33463	COX1_KM101995_Homo_sapiens	100	150	1.76e-78
TG15	ST-E00205:304:HF5WTALXX:7:2210:30756:54242	COX1_KM101995_Homo_sapiens	100	150	1.76e-78
TG15	ST-E00205:304:HF5WTALXX:7:2210:31304:66302	COX1_KM101995_Homo_sapiens	100	150	1.76e-78
TG15	ST-E00205:304:HF5WTALXX:7:2212:10165:59077	COX1_KM101995_Homo_sapiens	100	150	1.76e-78
TG15	ST-E00205:304:HF5WTALXX:7:2212:10247:59147	COX1_KM101995_Homo_sapiens	100	150	1.76e-78
